# Supplementary material for: Alteration in circulating metabolites during and after heat stress in the conscious rat: potential biomarkers of exposure and organ-specific injury
Source: BMC Physiol. 2014 Dec 24;14:14. doi: 10.1186/s12899-014-0014-0 (PMC4306243; doi:10.1186/s12899-014-0014-0)
Supplement: Additional file 1: — Is the raw metabolomics data and ANOVA with contrasts for each biochemical analyzed in the study. [file 12899_2014_14_MOESM1_ESM.xlsx]

## Sheet: Summary
Additional File 1:
1A: Tab 1: Histopathology of cardiac tissue.
1B: Tab 2: Pathway Heat Map. Raw metabolomics data plotted in heat map form (red, upregulated; green, downregulated).

## Sheet: Histopathogy
Additional File 1A: Histopathology of Cardiac Tissue
For a detailed description of the histopathology in this study, please see Stallings et al (in press; [20]). Cardiac tisue was not available for histopathological analysis for 2 of the animals evaluated at 48 hours in the present study.
Animal:	1	2	3	4	5	6
Control
Cardiomyopathy	1	--	--	--	--	1
Inflammation, subacute, with cardiomyocyte degeneration and loss	--	--	--	--	--	--
Tc,Max
Cardiomyopathy	1	0	--	--	--	1
Inflammation, subacute, with cardiomyocyte degeneration and loss	--	0	--	--	--	--
24 hours
Cardiomyopathy	1	--	--	0	--	--
Inflammation, subacute, with cardiomyocyte degeneration and loss	--	--	--	0	--	--
48 hours
Cardiomyopathy	1	--	--	1	--	--
Inflammation, subacute, with cardiomyocyte degeneration and loss	--	2	3	--	3	3
Scoring criteria:
-- = Not remarkable
0 = Not present
1 = Minimal, >0-30% of tissue affected
2 = Mild, >30-60% of tissue affected
3 = Moderate, >60-80% of tissue affected
4 = Marked, >80% of tissue affected

## Sheet: Pathway Heat Map 
	Fort Detrick FTDE-01-12VS Heat stress and recovery, rat model
										Fold of Change														Two-Way ANOVA
	Heat map of statistically significant biochemicals profiled in this study.									ANOVA Contrasts																		Statistical Values
			Blue shaded cells indicate significant (p≤0.05) ANOVA effect.						X		Heat Control							Control			Heat							ANOVA Contrasts																		Two-Way ANOVA
	Pathway Sort Order	Super Pathway	Sub Pathway	Biochemical Name	Platform	Comp ID	KEGG	HMDB										24h Recovery TcMax	48h Recovery TcMax	48h Recovery 24h Recovery	24h Recovery TcMax	48h Recovery TcMax	48h Recovery 24h Recovery	Temperature Main Effect	Time Main Effect	Temperature:Time Interaction		Heat TcMax / Ctrl TcMax		Heat 24h / Ctrl 24h		Heat 48h / Ctrl 48h		Ctrl 24h / Ctrl TcMax		Ctrl 48h / Ctrl TcMax		Ctrl 48h / Ctrl 24h		Heat 24h / Heat TcMax		Heat 48h / Heat TcMax		Heat 48h / Heat 24h		Temperature Main Effect		Time Main Effect
	Additional File 1B
	Pathway Sort Order	Super Pathway	Sub Pathway	Biochemical Name	Platform	Comp ID	KEGG	HMDB	X	BIOCHEMICAL	TcMax	24h Recovery	48h Recovery	heat 48hr uninjured	heat 48hr injured	BIOCHEMICAL	Biochemical Name										X	p-Value	q-Value	p-Value	q-Value	p-Value	q-Value	p-Value	q-Value	p-Value	q-Value	p-Value	q-Value	p-Value	q-Value	p-Value	q-Value	p-Value	q-Value	p-Value	q-Value	p-Value	q-Value
	137	Amino acid	Phenylalanine & tyrosine metabolism	2-(4-hydroxyphenyl)propionate	GC/MS	35632	C03080			2-(4-hydroxyphenyl)propionate	4.6	0.98	0.8	1.00364	0.465159	2-(4-hydroxyphenyl)propionate	2-(4-hydroxyphenyl)propionate	0.8	1.28	1.6	0.17	0.22	1.31					0.0118	0.008	0.7426	0.298	0.9732	0.655	0.7368	0.9778	0.3891	0.7701	0.2336	0.5984	0.0116	0.0065	0.0795	0.0548	0.4034	0.8712	0.0981	0.044	0.1103	0.0469
	77	Amino acid	Lysine metabolism	2-aminoadipate	LC/MS pos	6146	C00956	HMDB00510		2-aminoadipate	6.06	1.19	0.79	0.63829	1.02959	2-aminoadipate	2-aminoadipate	0.65	0.75	1.15	0.13	0.1	0.76					2.0774e-05	2.8613e-05	0.7067	0.2933	0.8984	0.6379	0.2889	0.7575	0.4842	0.7844	0.7145	0.7986	2.1535e-06	2.8751e-06	1.3617e-06	2.6067e-06	0.8901	0.9729	0.0057	0.0045	2.3696e-05	3.2134e-05
	278	Amino acid	Butanoate metabolism	2-aminobutyrate	LC/MS pos	32348	C02261	HMDB00650		2-aminobutyrate	1.46	1.42	1.04	1.03467	1.05699	2-aminobutyrate	2-aminobutyrate	1.14	1.09	0.96	1.11	0.78	0.71					0.003	0.0025	0.0314	0.0559	0.7384	0.5987	0.2515	0.7528	0.4571	0.7844	0.6823	0.7986	0.8107	0.2186	0.0455	0.0339	0.0263	0.3309	0.002	0.002	0.1709	0.0655
	211	Amino acid	Valine, leucine and isoleucine metabolism	2-hydroxy-3-methylvalerate	LC/MS neg	36746		HMDB00317		2-hydroxy-3-methylvalerate	1.28	1.27	1.41	1.62496	1.05527	2-hydroxy-3-methylvalerate	2-hydroxy-3-methylvalerate	0.8	0.84	1.05	0.79	0.92	1.17					0.1103	0.0583	0.1237	0.1188	0.0255	0.1103	0.1333	0.7245	0.1524	0.5643	0.9417	0.8595	0.119	0.048	0.444	0.2284	0.4175	0.8712	0.0027	0.0025	0.0872	0.0387
	241	Amino acid	Cysteine, methionine, SAM, taurine metabolism	2-hydroxybutyrate (AHB)	GC/MS	21044	C05984	HMDB00008		2-hydroxybutyrate (AHB)	3.9	1.45	0.86	0.876129	0.832912	2-hydroxybutyrate (AHB)	2-hydroxybutyrate (AHB)	1.33	1.34	1.01	0.49	0.29	0.6					2.351e-12	1.5377e-11	0.1059	0.1066	0.2791	0.3777	0.0483	0.5993	0.0379	0.4657	0.9136	0.8595	3.1826e-07	5.137e-07	5.9115e-11	3.6373e-10	0.0116	0.2299	4.6533e-07	1.1777e-06	0.0001	0.0002
	212	Amino acid	Valine, leucine and isoleucine metabolism	2-methylbutyrylcarnitine (C5)	LC/MS pos	35431		HMDB00378		2-methylbutyrylcarnitine (C5)	1.87	0.91	0.97	0.932484	1.02031	2-methylbutyrylcarnitine (C5)	2-methylbutyrylcarnitine (C5)	1.23	0.94	0.77	0.6	0.49	0.82					8.1492e-08	1.9223e-07	0.2205	0.1572	0.7374	0.5987	0.0378	0.499	0.5685	0.7844	0.0095	0.1501	1.6062e-06	2.1989e-06	4.0398e-09	1.4808e-08	0.077	0.503	0.0072	0.0054	6.9789e-06	1.0943e-05
	138	Amino acid	Phenylalanine & tyrosine metabolism	3-(3-hydroxyphenyl)propionate	GC/MS	35635	C11457	HMDB00375		3-(3-hydroxyphenyl)propionate	0.58	1.76	0.56	0.613881	0.466347	3-(3-hydroxyphenyl)propionate	3-(3-hydroxyphenyl)propionate	0.43	1.49	3.48	1.3	1.43	1.11					0.3616	0.1553	0.4182	0.2178	0.9047	0.6379	0.1658	0.7252	0.8877	0.8588	0.1281	0.4841	0.7432	0.2061	0.3506	0.1889	0.5424	0.903	0.8972	0.2326	0.3193	0.1057
	107	Amino acid	Phenylalanine & tyrosine metabolism	3-(4-hydroxyphenyl)lactate	LC/MS neg	32197	C03672	HMDB00755		3-(4-hydroxyphenyl)lactate	4.22	1.24	1.36	1.44809	1.22181	3-(4-hydroxyphenyl)lactate	3-(4-hydroxyphenyl)lactate	0.94	0.87	0.92	0.28	0.28	1.01					0	0	0.0586	0.0798	0.0021	0.0298	0.5178	0.8431	0.1446	0.5544	0.4088	0.7019	0	0	0	1e-15	0.6218	0.9218	4e-15	1.38e-13	1.2e-14	1.99e-13
	139	Amino acid	Phenylalanine & tyrosine metabolism	3-(4-hydroxyphenyl)propionate	GC/MS	39587	C01744	HMDB02199		3-(4-hydroxyphenyl)propionate	0.53	0.56	0.89	1.33431	0.156845	3-(4-hydroxyphenyl)propionate	3-(4-hydroxyphenyl)propionate	0.59	0.69	1.17	0.62	1.16	1.87					0.5374	0.2136	0.2456	0.1658	0.3591	0.4175	0.415	0.8076	0.165	0.5742	0.5585	0.7651	0.1752	0.0667	0.8926	0.3835	0.1373	0.6196	0.6172	0.1757	0.3046	0.1029
	205	Amino acid	Valine, leucine and isoleucine metabolism	3-hydroxy-2-ethylpropionate	GC/MS	32397		HMDB00396		3-hydroxy-2-ethylpropionate	4.05	1.04	1.05	1.11357	0.947175	3-hydroxy-2-ethylpropionate	3-hydroxy-2-ethylpropionate	1.1	0.99	0.9	0.28	0.26	0.91					5.6521e-10	2.0333e-09	0.8966	0.3381	0.7646	0.5992	0.599	0.9061	0.9849	0.8673	0.586	0.7683	4.8197e-09	1.0424e-08	1.4065e-09	5.91e-09	0.7072	0.9604	1.6404e-05	2.5643e-05	2.474e-06	4.7744e-06
	179	Amino acid	Tryptophan metabolism	3-indoxyl sulfate	LC/MS neg	27672		HMDB00682		3-indoxyl sulfate	2.84	0.88	0.95	0.906255	1.02535	3-indoxyl sulfate	3-indoxyl sulfate	0.78	0.74	0.95	0.24	0.25	1.03					1.7849e-06	3.0217e-06	0.2133	0.1547	0.858	0.6245	0.2293	0.7357	0.0633	0.4657	0.4953	0.7321	5.095e-10	1.5305e-09	5.9258e-09	1.9941e-08	0.4539	0.8712	0.0136	0.009	1.6425e-08	5.4943e-08
	129	Amino acid	Phenylalanine & tyrosine metabolism	3-methoxytyrosine	LC/MS pos	12017		HMDB01434		3-methoxytyrosine	1.11	1.45	1.42	1.48995	1.30313	3-methoxytyrosine	3-methoxytyrosine	1.02	0.95	0.94	1.33	1.22	0.92					0.2871	0.1298	0.0098	0.0295	0.0081	0.065	0.659	0.9398	0.896	0.8588	0.5678	0.7651	0.0446	0.021	0.1237	0.0786	0.6197	0.9218	0.0005	0.0006	0.2154	0.0786
	182	Amino acid	Valine, leucine and isoleucine metabolism	3-methyl-2-oxobutyrate	LC/MS neg	21047	C00141	HMDB00019		3-methyl-2-oxobutyrate	2.01	0.75	0.88	0.935329	0.794358	3-methyl-2-oxobutyrate	3-methyl-2-oxobutyrate	1.31	1.1	0.84	0.49	0.48	0.99					1.6745e-10	6.8846e-10	0.0015	0.0114	0.155	0.2795	0.0017	0.1585	0.1654	0.5742	0.058	0.3794	1.4811e-10	4.8536e-10	1.4917e-10	8.0308e-10	0.9982	0.9872	0.0479	0.0257	3.8806e-05	5.0574e-05
	183	Amino acid	Valine, leucine and isoleucine metabolism	3-methyl-2-oxovalerate	LC/MS neg	15676	C00671	HMDB03736		3-methyl-2-oxovalerate	1.98	0.68	0.88	0.930822	0.798043	3-methyl-2-oxovalerate	3-methyl-2-oxovalerate	1.3	1.12	0.86	0.44	0.5	1.12					1.4824e-07	3.2321e-07	0.0009	0.0083	0.2746	0.3777	0.0143	0.3655	0.1875	0.5922	0.2304	0.5984	5.0447e-09	1.0697e-08	3.2051e-07	7.5641e-07	0.2155	0.6958	0.3583	0.121	0.0016	0.0013
	56	Amino acid	Histidine metabolism	3-methylhistidine	LC/MS neg	15677	C01152	HMDB00479		3-methylhistidine	1.24	1.47	1.62	1.662	1.55638	3-methylhistidine	3-methylhistidine	1	0.89	0.89	1.18	1.16	0.98					0.012	0.0082	5.8094e-05	0.0015	6.0511e-07	0.0002	0.9656	0.9976	0.1498	0.5628	0.1384	0.4975	0.0658	0.0291	0.0822	0.056	0.9141	0.9792	2.9402e-09	1.4883e-08	0.3502	0.1102
	140	Amino acid	Phenylalanine & tyrosine metabolism	3-phenylpropionate (hydrocinnamate)	LC/MS neg	15749	C05629	HMDB00764		3-phenylpropionate (hydrocinnamate)	0.48	0.7	0.99	1.06961	0.845316	3-phenylpropionate (hydrocinnamate)	3-phenylpropionate (hydrocinnamate)	1.12	1.01	0.9	1.65	2.09	1.26					7.4662e-05	9.2617e-05	0.0681	0.0834	0.9157	0.6441	0.5409	0.8599	0.7417	0.8135	0.7773	0.8258	0.0031	0.002	3.6556e-05	4.959e-05	0.146	0.6196	0.0007	0.0008	0.0031	0.0023
	29	Amino acid	Alanine and aspartate metabolism	3-ureidopropionate	LC/MS pos	3155	C02642	HMDB00026		3-ureidopropionate	1.86	3.39	1.95	1.78197	2.21882	3-ureidopropionate	3-ureidopropionate	0.79	1.06	1.34	1.43	1.11	0.77					0.0081	0.0058	0.0012	0.0095	0.0821	0.2179	0.7589	0.9823	0.3999	0.7701	0.2529	0.612	0.6955	0.1984	0.8835	0.3807	0.591	0.9176	3.3569e-05	5.0259e-05	0.8636	0.2119
	290	Amino acid	Guanidino and acetamido metabolism	4-guanidinobutanoate	LC/MS pos	15681	C01035	HMDB03464		4-guanidinobutanoate	1.19	1.15	0.96	1.00797	0.884054	4-guanidinobutanoate	4-guanidinobutanoate	0.94	1.09	1.17	0.91	0.88	0.98					0.1802	0.0891	0.2211	0.1572	0.9352	0.6451	0.6353	0.9229	0.5604	0.7844	0.2931	0.6458	0.5527	0.1661	0.3959	0.2086	0.7967	0.9729	0.1526	0.0624	0.7327	0.1866
	113	Amino acid	Phenylalanine & tyrosine metabolism	4-hydroxyphenylpyruvate	LC/MS neg	1669	C01179	HMDB00707		4-hydroxyphenylpyruvate	4.2	0.8	0.92	1.08371	0.65375	4-hydroxyphenylpyruvate	4-hydroxyphenylpyruvate	1.01	1.12	1.1	0.19	0.25	1.28					2.881e-12	1.8023e-11	0.1457	0.128	0.4782	0.4875	0.9698	0.9976	0.4701	0.7844	0.4474	0.708	3.4e-14	2.14e-13	2.999e-12	2.2461e-11	0.1326	0.6196	9.2477e-05	0.0001	1.018e-09	3.929e-09
	203	Amino acid	Valine, leucine and isoleucine metabolism	4-methyl-2-oxopentanoate	LC/MS neg	22116	C00233	HMDB00695		4-methyl-2-oxopentanoate	2.35	0.7	0.9	0.901304	0.905938	4-methyl-2-oxopentanoate	4-methyl-2-oxopentanoate	1.31	1.1	0.84	0.39	0.42	1.08					6.2209e-11	2.7974e-10	0.0006	0.0073	0.3573	0.4175	0.0068	0.3428	0.2346	0.6257	0.1078	0.4762	4.469e-12	1.7259e-11	1.4844e-10	8.0308e-10	0.2664	0.7951	0.0239	0.0143	6.1961e-06	1.0193e-05
	297	Amino acid	Glutathione metabolism	5-oxoproline	LC/MS neg	1494	C01879	HMDB00267		5-oxoproline	1.51	1.1	1.2	1.12167	1.33748	5-oxoproline	5-oxoproline	1	0.86	0.85	0.74	0.68	0.93					3.5115e-05	4.7224e-05	0.2456	0.1658	0.0377	0.1344	0.9627	0.9976	0.0776	0.4985	0.0704	0.4034	0.0015	0.001	0.0001	0.0001	0.3793	0.8712	3.9647e-05	5.7733e-05	0.0004	0.0004
	32	Amino acid	Alanine and aspartate metabolism	alanine	GC/MS	32339	C00041	HMDB00161		alanine	0.59	0.86	0.87	0.846077	0.921092	alanine	alanine	1.02	1.05	1.03	1.47	1.55	1.05					9.7177e-07	1.7701e-06	0.0656	0.0834	0.1344	0.2776	0.8976	0.9953	0.5766	0.791	0.667	0.7887	0.0003	0.0002	2.2685e-05	3.2299e-05	0.4297	0.8712	4.2587e-06	7.6729e-06	0.0013	0.0011
	208	Amino acid	Valine, leucine and isoleucine metabolism	alpha-hydroxyisovalerate	GC/MS	33937		HMDB00407		alpha-hydroxyisovalerate	1.83	1.07	1.23	1.46954	0.830827	alpha-hydroxyisovalerate	alpha-hydroxyisovalerate	0.99	0.91	0.93	0.58	0.62	1.07					0.0002	0.0002	0.6151	0.2721	0.2428	0.3614	0.8985	0.9953	0.499	0.7844	0.5828	0.7683	0.0007	0.0005	0.001	0.001	0.9015	0.9729	0.0019	0.0019	0.0081	0.0055
	164	Amino acid	Tryptophan metabolism	anthranilate	LC/MS pos	4970	C00108	HMDB01123		anthranilate	2.43	0.73	0.78	0.890434	0.593154	anthranilate	anthranilate	0.99	1.1	1.12	0.29	0.35	1.2					0.0004	0.0004	0.2065	0.1515	0.3396	0.4172	0.9525	0.9976	0.6865	0.8107	0.6434	0.7725	5.5424e-06	6.7345e-06	6.8947e-05	8.7342e-05	0.4377	0.8712	0.3585	0.121	0.0016	0.0012
	255	Amino acid	Urea cycle; arginine-, proline-, metabolism	arginine	LC/MS neg	1638	C00062	HMDB00517		arginine	0.71	0.96	0.99	0.949974	1.04818	arginine	arginine	1.09	1.14	1.05	1.48	1.6	1.08					1.0525e-06	1.847e-06	0.4061	0.2144	0.8564	0.6245	0.1993	0.7252	0.0432	0.4657	0.4392	0.708	2.258e-07	3.8154e-07	1.9839e-09	7.9486e-09	0.1578	0.627	0.0004	0.0005	4.9281e-08	1.3737e-07
	25	Amino acid	Alanine and aspartate metabolism	asparagine	GC/MS	34283	C00152	HMDB00168		asparagine	0.74	0.75	0.81	0.81818	0.802365	asparagine	asparagine	1.13	1.26	1.12	1.14	1.39	1.22					0.0043	0.0034	0.005	0.0214	0.0498	0.1557	0.2359	0.7357	0.0376	0.4657	0.3502	0.7014	0.2152	0.0789	0.0031	0.003	0.0663	0.4842	3.6474e-05	5.385e-05	0.0024	0.0018
	28	Amino acid	Alanine and aspartate metabolism	beta-alanine	GC/MS	35838	C00099	HMDB00056		beta-alanine	2.52	0.84	0.85	0.814896	0.915587	beta-alanine	beta-alanine	0.9	0.96	1.07	0.3	0.32	1.08					6.2895e-05	8.0092e-05	0.291	0.1789	0.3213	0.4054	0.4481	0.8257	0.7882	0.8335	0.6229	0.7725	1.5645e-07	2.6855e-07	1.0034e-06	2.0827e-06	0.5776	0.9176	0.178	0.0688	1.684e-05	2.3471e-05
	188	Amino acid	Valine, leucine and isoleucine metabolism	beta-hydroxyisovalerate	GC/MS	12129		HMDB00754		beta-hydroxyisovalerate	1.35	1.11	1.17	1.30584	0.944693	beta-hydroxyisovalerate	beta-hydroxyisovalerate	0.98	0.9	0.91	0.82	0.78	0.96					0.0231	0.0145	0.4803	0.2344	0.2042	0.3264	0.8321	0.9953	0.3509	0.7599	0.4695	0.723	0.0701	0.0308	0.0508	0.0373	0.8796	0.9729	0.0157	0.0102	0.1128	0.0476
	1	Amino acid	Glycine, serine and threonine metabolism	beta-hydroxypyruvate	GC/MS	15686	C00168	HMDB01352		beta-hydroxypyruvate	0.84	0.91	1.31	1.07398	1.70505	beta-hydroxypyruvate	beta-hydroxypyruvate	1.07	0.71	0.66	1.17	1.12	0.96					0.2955	0.1329	0.4692	0.2332	0.1759	0.2996	0.7323	0.9748	0.059	0.4657	0.0274	0.2869	0.5045	0.1563	0.6232	0.3016	0.8593	0.9729	0.8127	0.2171	0.2278	0.0819
	2	Amino acid	Glycine, serine and threonine metabolism	betaine	LC/MS pos	3141	C00719	HMDB00043		betaine	0.45	1.03	1.05	1.04792	1.04718	betaine	betaine	0.98	0.92	0.94	2.22	2.12	0.95					4e-15	3.7e-14	0.8115	0.3185	0.4552	0.4797	0.7315	0.9748	0.2018	0.5922	0.3469	0.7012	5e-15	3.3e-14	1.6e-14	1.75e-13	0.664	0.9377	1.2088e-07	3.5694e-07	2.0067e-10	8.0552e-10
	172	Amino acid	Tryptophan metabolism	C-glycosyltryptophan*	LC/MS pos	32675				C-glycosyltryptophan*	2.71	1.76	1.27	1.25905	1.29495	C-glycosyltryptophan*	C-glycosyltryptophan*	0.85	0.94	1.11	0.55	0.44	0.81					3.5401e-10	1.3406e-09	4.2975e-05	0.0014	0.0358	0.1326	0.2096	0.7357	0.5452	0.7844	0.5102	0.7362	1.7261e-05	1.8344e-05	5.7418e-08	1.5955e-07	0.0904	0.5424	8.5521e-11	7.2581e-10	1.1672e-05	1.6976e-05
	263	Amino acid	Urea cycle; arginine-, proline-, metabolism	citrulline	LC/MS pos	2132	C00327	HMDB00904		citrulline	1.41	0.95	1.18	1.31087	0.9614	citrulline	citrulline	0.98	0.92	0.94	0.65	0.77	1.17					0.0025	0.0021	0.6561	0.2806	0.1176	0.2605	0.7569	0.9823	0.4018	0.7701	0.5952	0.7683	0.0003	0.0002	0.018	0.0149	0.1383	0.6196	0.0157	0.0102	0.0109	0.0071
	274	Amino acid	Creatine metabolism	creatine	LC/MS pos	27718	C00300	HMDB00064		creatine	1.23	0.95	0.88	0.659985	1.25281	creatine	creatine	1.18	1.35	1.15	0.91	0.97	1.06					0.2547	0.1174	0.7402	0.298	0.6503	0.5629	0.425	0.8076	0.2097	0.5988	0.6421	0.7725	0.4983	0.1549	0.7373	0.3355	0.7315	0.9705	0.8344	0.2201	0.7731	0.1959
	275	Amino acid	Creatine metabolism	creatinine	LC/MS pos	513	C00791	HMDB00562		creatinine	2.41	1.29	1.41	1.42126	1.39677	creatinine	creatinine	0.92	0.82	0.89	0.5	0.48	0.97					3.6407e-11	1.7463e-10	0.0247	0.0467	0.0011	0.02	0.3759	0.7876	0.0493	0.4657	0.2652	0.614	3.5806e-09	8.067e-09	4.2097e-09	1.511e-08	0.9607	0.9864	1.1855e-10	8.4496e-10	3.6451e-08	1.0451e-07
	224	Amino acid	Cysteine, methionine, SAM, taurine metabolism	cysteine	GC/MS	31453	C00097	HMDB00574		cysteine	1.96	0.97	1.12	1.04644	1.25473	cysteine	cysteine	1.14	1.2	1.05	0.56	0.69	1.22					1.7706e-06	3.0217e-06	0.7335	0.298	0.2454	0.3634	0.3231	0.7585	0.204	0.5922	0.7729	0.8258	1.5165e-05	1.6566e-05	0.0036	0.0035	0.0773	0.503	0.0006	0.0008	0.0306	0.0159
	299	Amino acid	Glutathione metabolism	cysteine-glutathione disulfide	LC/MS pos	35159		HMDB00656		cysteine-glutathione disulfide	2.39	0.91	0.9	0.892441	0.905488	cysteine-glutathione disulfide	cysteine-glutathione disulfide	0.94	1	1.06	0.36	0.38	1.04					4.893e-06	7.653e-06	0.6469	0.2793	0.5738	0.5293	0.8847	0.9953	0.7425	0.8135	0.6361	0.7725	6.6196e-07	9.5449e-07	2.2541e-06	4.0453e-06	0.7124	0.9604	0.0194	0.0123	0.0002	0.0002
	228	Amino acid	Cysteine, methionine, SAM, taurine metabolism	cystine	GC/MS	31454	C00491	HMDB00192		cystine	1.54	1.18	1.12	0.998552	1.31332	cystine	cystine	1.41	1.51	1.07	1.09	1.1	1.01					0.0669	0.0372	0.3806	0.2084	0.5049	0.4939	0.1442	0.7245	0.0558	0.4657	0.6345	0.7725	0.6244	0.185	0.4523	0.2312	0.792	0.9729	0.0536	0.0279	0.1501	0.0586
	254	Amino acid	Urea cycle; arginine-, proline-, metabolism	dimethylarginine (SDMA + ADMA)	LC/MS pos	36808	C03626	HMDB01539		dimethylarginine (SDMA + ADMA)	1.38	1.07	1.07	1.15206	0.920193	dimethylarginine (SDMA + ADMA)	dimethylarginine (SDMA + ADMA)	0.91	0.84	0.93	0.71	0.65	0.92					0.016	0.0106	0.3983	0.2112	0.5006	0.4939	0.3534	0.7688	0.1567	0.5643	0.617	0.7725	0.013	0.0072	0.0021	0.0021	0.5017	0.8881	0.0245	0.0145	0.005	0.0036
	3	Amino acid	Glycine, serine and threonine metabolism	dimethylglycine	GC/MS	5086	C01026	HMDB00092		dimethylglycine	1.72	1.18	1.21	1.25234	1.13327	dimethylglycine	dimethylglycine	1.08	1.07	0.98	0.75	0.75	1.01					9.6952e-07	1.7701e-06	0.1294	0.1199	0.0414	0.1387	0.3084	0.7585	0.4422	0.7844	0.7998	0.8301	0.003	0.0019	0.0067	0.006	0.7645	0.9729	2.7309e-06	5.3471e-06	0.242	0.0861
	39	Amino acid	Glutamate metabolism	glutamate	GC/MS	32322	C00025	HMDB03339		glutamate	2.87	0.69	0.79	0.745031	0.858542	glutamate	glutamate	1.22	1.01	0.83	0.29	0.28	0.95					1.3888e-07	3.0745e-07	0.0057	0.0226	0.0981	0.24	0.1957	0.7252	0.9215	0.8617	0.2308	0.5984	7.4109e-10	2.1661e-09	7.4844e-10	3.485e-09	0.9976	0.9872	0.3278	0.112	2.7057e-06	5.1231e-06
	45	Amino acid	Glutamate metabolism	glutamine	LC/MS pos	53	C00064	HMDB00641		glutamine	1.06	1.05	1.06	1.01216	1.15058	glutamine	glutamine	1.04	0.94	0.9	1.02	0.94	0.91					0.3188	0.1407	0.4643	0.2315	0.3261	0.4077	0.5234	0.8431	0.2595	0.6681	0.0813	0.4348	0.711	0.1998	0.2533	0.1412	0.1332	0.6196	0.121	0.0517	0.0667	0.0311
	298	Amino acid	Glutathione metabolism	glutathione, oxidized (GSSG)	LC/MS pos	27727	C00127	HMDB03337		glutathione, oxidized (GSSG)	2.28	1.49	1.38	1.38924	1.37289	glutathione, oxidized (GSSG)	glutathione, oxidized (GSSG)	1.14	1.02	0.89	0.74	0.62	0.83					0.0003	0.0003	0.0551	0.0766	0.0776	0.2099	0.5759	0.887	0.9387	0.8617	0.6292	0.7725	0.1554	0.0602	0.042	0.0317	0.5188	0.8989	5.5794e-05	7.9078e-05	0.3674	0.1138
	4	Amino acid	Glycine, serine and threonine metabolism	glycine	GC/MS	32338	C00037	HMDB00123		glycine	0.89	1.01	1.04	1.01753	1.08871	glycine	glycine	0.94	1.05	1.12	1.07	1.23	1.15					0.3148	0.1398	0.964	0.3542	0.6222	0.547	0.5914	0.9009	0.6034	0.8009	0.2932	0.6458	0.6688	0.1929	0.048	0.0356	0.1157	0.5951	0.7453	0.2006	0.1144	0.048
	53	Amino acid	Histidine metabolism	histidine	LC/MS neg	59	C00135	HMDB00177		histidine	0.88	0.97	0.98	0.960097	1.01776	histidine	histidine	1.13	1.08	0.95	1.24	1.21	0.97					0.0059	0.0044	0.4367	0.2244	0.697	0.5819	0.0089	0.3428	0.0897	0.5008	0.3207	0.683	1.6726e-05	1.8088e-05	0.0001	0.0001	0.544	0.903	0.0232	0.0139	6.6754e-06	1.0744e-05
	272	Amino acid	Urea cycle; arginine-, proline-, metabolism	homocitrulline	LC/MS pos	22138	C02427	HMDB00679		homocitrulline	1.28	0.77	0.67	0.732095	0.567456	homocitrulline	homocitrulline	1.06	1.27	1.2	0.64	0.67	1.03					0.3648	0.1558	0.4809	0.2344	0.1332	0.2776	0.8936	0.9953	0.3974	0.7701	0.3281	0.6871	0.0854	0.0362	0.1188	0.0763	0.8662	0.9729	0.4481	0.1394	0.4087	0.1214
	65	Amino acid	Histidine metabolism	imidazole propionate	LC/MS pos	40730		HMDB02271		imidazole propionate	1.45	0.91	0.75	0.938432	0.432855	imidazole propionate	imidazole propionate	1.35	1.48	1.09	0.85	0.77	0.9					0.1303	0.067	0.3517	0.2001	0.1058	0.251	0.1767	0.7252	0.0958	0.5008	0.7435	0.8136	0.2731	0.0938	0.1431	0.0884	0.7046	0.9604	0.547	0.1624	0.9807	0.2338
	156	Amino acid	Tryptophan metabolism	indoleacetate	LC/MS pos	27513	C00954	HMDB00197		indoleacetate	1.75	1.03	0.88	0.873939	0.902915	indoleacetate	indoleacetate	0.9	0.98	1.09	0.53	0.5	0.93					0.0001	0.0001	0.7802	0.3086	0.3846	0.426	0.4634	0.8264	0.9929	0.8702	0.458	0.7113	2.7789e-05	2.8086e-05	7.3685e-06	1.1864e-05	0.6835	0.9492	0.0413	0.023	0.0005	0.0004
	154	Amino acid	Tryptophan metabolism	indolelactate	GC/MS	18349	C02043	HMDB00671		indolelactate	1.75	1.15	1.22	1.38471	0.944636	indolelactate	indolelactate	0.88	0.73	0.83	0.57	0.51	0.88					0.0024	0.002	0.9562	0.3527	0.2631	0.3757	0.476	0.8333	0.0653	0.4706	0.2472	0.6039	0.0002	0.0002	0.0003	0.0003	0.9874	0.9872	0.0168	0.0108	0.0003	0.0003
	180	Amino acid	Tryptophan metabolism	indolepropionate	LC/MS neg	32405		HMDB02302		indolepropionate	1.18	0.96	1.01	0.936046	1.13737	indolepropionate	indolepropionate	1	0.95	0.94	0.82	0.81	0.99					0.1262	0.0658	0.8302	0.3218	0.8257	0.6245	0.8622	0.9953	0.7171	0.8107	0.5924	0.7683	0.1168	0.0473	0.0958	0.064	0.9191	0.9792	0.371	0.123	0.3355	0.1072
	210	Amino acid	Valine, leucine and isoleucine metabolism	isobutyrylcarnitine	LC/MS pos	33441				isobutyrylcarnitine	2.43	0.84	0.98	0.98276	0.966511	isobutyrylcarnitine	isobutyrylcarnitine	1.42	0.89	0.63	0.49	0.36	0.73					1.5722e-08	4.0399e-08	0.2007	0.1515	0.925	0.6451	0.01	0.3512	0.536	0.7844	0.0019	0.1186	1.6063e-06	2.1989e-06	1.4994e-09	6.1505e-09	0.0402	0.3754	0.0025	0.0023	2.4549e-06	4.7744e-06
	190	Amino acid	Valine, leucine and isoleucine metabolism	isoleucine	LC/MS pos	1125	C00407	HMDB00172		isoleucine	1.18	0.88	0.91	0.903044	0.921977	isoleucine	isoleucine	1.06	1.09	1.02	0.79	0.83	1.06					0.0007	0.0006	0.0052	0.0214	0.0412	0.1387	0.1854	0.7252	0.0738	0.4967	0.6288	0.7725	4.2188e-06	5.305e-06	0.0003	0.0003	0.1903	0.6642	0.4315	0.1368	0.0283	0.0149
	215	Amino acid	Valine, leucine and isoleucine metabolism	isovalerylcarnitine	LC/MS pos	34407		HMDB00688		isovalerylcarnitine	2.31	0.88	0.84	0.791499	0.933749	isovalerylcarnitine	isovalerylcarnitine	1.16	1.09	0.94	0.44	0.4	0.9					1.8741e-09	5.7379e-09	0.1596	0.1332	0.104	0.2501	0.1723	0.7252	0.3606	0.7671	0.6449	0.7725	1.6286e-09	4.096e-09	1.75e-10	9.0899e-10	0.4914	0.8881	0.0123	0.0083	6.7447e-06	1.0744e-05
	151	Amino acid	Tryptophan metabolism	kynurenate	LC/MS neg	1417	C01717	HMDB00715		kynurenate	10.94	0.96	1.19	1.10702	1.33195	kynurenate	kynurenate	1.06	0.78	0.73	0.09	0.08	0.91					5e-15	4.4e-14	0.4945	0.2358	0.3712	0.4259	0.7798	0.987	0.1481	0.5621	0.0866	0.4348	2e-15	1.2e-14	1e-15	1.6e-14	0.8724	0.9729	1.4168e-08	6.2751e-08	9.9e-13	8.278e-12
	152	Amino acid	Tryptophan metabolism	kynurenine	LC/MS pos	15140	C00328	HMDB00684		kynurenine	1.81	1.02	1.16	1.22692	1.05698	kynurenine	kynurenine	0.92	0.74	0.8	0.52	0.48	0.91					0.0002	0.0003	0.7706	0.3064	0.324	0.4069	0.6958	0.9564	0.0614	0.4657	0.1339	0.4907	2.8552e-05	2.859e-05	1.3305e-05	2.0107e-05	0.8138	0.9729	0.0094	0.0067	4.9721e-05	6.1599e-05
	191	Amino acid	Valine, leucine and isoleucine metabolism	leucine	LC/MS pos	60	C00123	HMDB00687		leucine	1.25	0.93	0.89	0.874798	0.905493	leucine	leucine	1.06	1.1	1.04	0.79	0.78	0.99					0.0001	0.0002	0.0935	0.0969	0.021	0.0955	0.2884	0.7575	0.0798	0.4985	0.4755	0.7262	1.8239e-05	1.8965e-05	2.0683e-05	2.9715e-05	0.969	0.987	0.9638	0.2445	0.0268	0.0142
	75	Amino acid	Lysine metabolism	lysine	GC/MS	35839	C00047	HMDB00182		lysine	1.22	1.62	2.07	1.59823	2.86663	lysine	lysine	0.93	0.86	0.93	1.24	1.47	1.18					0.4655	0.1898	0.0502	0.076	0.0053	0.0532	0.9818	0.9976	0.6747	0.8107	0.6914	0.7986	0.2159	0.0789	0.0819	0.056	0.6014	0.9176	0.002	0.002	0.5729	0.155
	237	Amino acid	Cysteine, methionine, SAM, taurine metabolism	methionine	LC/MS pos	1302	C00073	HMDB00696		methionine	1.15	0.97	1.05	1.03454	1.07738	methionine	methionine	1.04	1.02	0.98	0.87	0.93	1.07					0.0071	0.0052	0.4807	0.2344	0.35	0.4172	0.4535	0.8264	0.6245	0.81	0.7934	0.8301	0.008	0.0047	0.1709	0.1019	0.171	0.6359	0.0841	0.0395	0.3645	0.1136
	85	Amino acid	Lysine metabolism	N6-acetyllysine	LC/MS pos	36752	C02727	HMDB00206		N6-acetyllysine	1.9	1.08	1.15	1.20208	1.05239	N6-acetyllysine	N6-acetyllysine	1.06	0.97	0.92	0.6	0.58	0.97					3.3853e-11	1.6798e-10	0.319	0.1885	0.0567	0.1658	0.4298	0.8076	0.6644	0.8107	0.224	0.5984	1.121e-08	2.1648e-08	4.4289e-09	1.5572e-08	0.7784	0.9729	2.4369e-08	1.0362e-07	3.6947e-06	6.3925e-06
	33	Amino acid	Alanine and aspartate metabolism	N-acetylalanine	LC/MS neg	1585	C02847	HMDB00766		N-acetylalanine	1.99	1.32	0.87	0.998826	0.648346	N-acetylalanine	N-acetylalanine	0.86	1.24	1.45	0.57	0.54	0.95					0.002	0.0017	0.2268	0.1578	0.3049	0.3899	0.6364	0.9229	0.2043	0.5922	0.0847	0.4348	0.0145	0.0079	0.004	0.0037	0.6198	0.9218	0.0505	0.0269	0.1118	0.0474
	31	Amino acid	Alanine and aspartate metabolism	N-acetyl-beta-alanine	LC/MS pos	37432	C01073			N-acetyl-beta-alanine	2.7	1.72	1.3	1.28679	1.30881	N-acetyl-beta-alanine	N-acetyl-beta-alanine	0.86	1.04	1.21	0.55	0.5	0.91					1.1779e-09	3.852e-09	0.0002	0.0034	0.032	0.1295	0.316	0.7585	0.8974	0.8588	0.2588	0.612	3.1154e-05	3.0909e-05	2.6883e-06	4.7747e-06	0.455	0.8712	3.5295e-10	1.8759e-09	0.0003	0.0003
	7	Amino acid	Glycine, serine and threonine metabolism	N-acetylglycine	GC/MS	27710		HMDB00532		N-acetylglycine	1.37	1.02	1.1	1.02326	1.22647	N-acetylglycine	N-acetylglycine	0.91	0.91	1	0.68	0.73	1.08					0.0319	0.0191	0.8855	0.3355	0.3503	0.4172	0.3867	0.7921	0.3655	0.7688	0.9682	0.8624	0.0023	0.0016	0.0341	0.0264	0.3001	0.8355	0.0886	0.0408	0.0156	0.0095
	197	Amino acid	Valine, leucine and isoleucine metabolism	N-acetylisoleucine	LC/MS pos	33967				N-acetylisoleucine	5.38	0.74	0.89	1.04207	0.649383	N-acetylisoleucine	N-acetylisoleucine	1.07	1.01	0.94	0.15	0.17	1.14					1.6e-14	1.47e-13	0.0345	0.06	0.5844	0.535	0.6665	0.9413	0.8308	0.8588	0.5198	0.7413	0	1e-15	2e-15	2.9e-14	0.3303	0.8498	9.3918e-06	1.5371e-05	3.204e-12	2.2969e-11
	195	Amino acid	Valine, leucine and isoleucine metabolism	N-acetylleucine	LC/MS pos	1587	C02710	HMDB11756		N-acetylleucine	4.81	0.72	1.12	1.29734	0.835401	N-acetylleucine	N-acetylleucine	0.96	0.93	0.97	0.14	0.22	1.51					5.1e-14	4.3e-13	0.0168	0.0367	0.4779	0.4875	0.7698	0.987	0.6495	0.8107	0.8711	0.853	0	0	1.06e-13	1.018e-12	0.004	0.1398	3.2659e-06	6.1994e-06	1.475e-12	1.139e-11
	239	Amino acid	Cysteine, methionine, SAM, taurine metabolism	N-acetylmethionine	LC/MS neg	1589	C02712	HMDB11745		N-acetylmethionine	3.78	0.76	1.17	1.28512	0.967027	N-acetylmethionine	N-acetylmethionine	1.05	0.95	0.91	0.21	0.29	1.4					1e-15	1e-14	0.0114	0.0319	0.1711	0.2954	0.647	0.9288	0.7014	0.8107	0.4016	0.7019	0	0	1.3e-14	1.52e-13	0.0027	0.1121	7.1141e-08	2.4323e-07	7.16e-13	7.916e-12
	264	Amino acid	Urea cycle; arginine-, proline-, metabolism	N-acetylornithine	LC/MS pos	15630	C00437	HMDB03357		N-acetylornithine	0.99	0.76	0.78	0.844628	0.668475	N-acetylornithine	N-acetylornithine	1.12	1.23	1.1	0.86	0.97	1.13					0.8476	0.304	0.054	0.0765	0.0561	0.1658	0.4294	0.8076	0.0867	0.5008	0.3443	0.701	0.3272	0.1087	0.9865	0.4037	0.3354	0.852	0.0214	0.0134	0.3324	0.1069
	131	Amino acid	Phenylalanine & tyrosine metabolism	N-acetylphenylalanine	LC/MS pos	33950	C03519	HMDB00512		N-acetylphenylalanine	1.96	0.75	1.16	1.24927	1.01909	N-acetylphenylalanine	N-acetylphenylalanine	0.85	0.64	0.75	0.33	0.38	1.16					0.0025	0.0021	0.203	0.1515	0.4522	0.4796	0.5718	0.8856	0.0856	0.5008	0.2405	0.5984	8.3436e-06	9.4979e-06	0.0001	0.0002	0.394	0.8712	0.1297	0.0546	0.0001	0.0001
	8	Amino acid	Glycine, serine and threonine metabolism	N-acetylthreonine	LC/MS neg	33939	C01118			N-acetylthreonine	3.1	1.08	1.54	1.6511	1.35433	N-acetylthreonine	N-acetylthreonine	0.93	0.8	0.86	0.32	0.4	1.22					1.01e-13	7.69e-13	0.6829	0.2895	0.0001	0.0081	0.5619	0.8815	0.0292	0.4657	0.1017	0.4671	6.2e-14	3.71e-13	4.1032e-11	2.7189e-10	0.0358	0.361	2.8487e-11	3.0281e-10	7.2242e-11	3.152e-10
	170	Amino acid	Tryptophan metabolism	N-acetyltryptophan	LC/MS neg	33959	C03137			N-acetyltryptophan	4.18	0.67	1.17	1.30852	0.946371	N-acetyltryptophan	N-acetyltryptophan	0.86	0.8	0.92	0.14	0.22	1.63					0	1e-15	0.0003	0.0046	0.1699	0.2951	0.1438	0.7245	0.0251	0.4657	0.4094	0.7019	0	0	0	0	4.9671e-05	0.0103	1.1172e-07	3.3932e-07	0	0
	132	Amino acid	Phenylalanine & tyrosine metabolism	N-acetyltyrosine	LC/MS neg	32390		HMDB00866		N-acetyltyrosine	2.76	0.51	0.71	0.801965	0.544552	N-acetyltyrosine	N-acetyltyrosine	0.97	0.82	0.85	0.18	0.21	1.18					6.6081e-07	1.2512e-06	4.6077e-05	0.0014	0.0176	0.0902	0.9557	0.9976	0.4012	0.7701	0.3712	0.7019	4.16e-13	2.144e-12	1.4161e-11	9.7586e-11	0.2489	0.7706	0.5034	0.1525	1.4593e-09	5.2301e-09
	196	Amino acid	Valine, leucine and isoleucine metabolism	N-acetylvaline	LC/MS neg	1591		HMDB11757		N-acetylvaline	4.34	1	1	1	1	N-acetylvaline	N-acetylvaline	0.99	0.99	1	0.23	0.23	1					0	0	1	0.3628	1	0.6667	0.9338	0.9976	0.9338	0.8617	1	0.8685	0	0	0	0	1	0.9872	1e-15	5.3e-14	0	0
	258	Amino acid	Urea cycle; arginine-, proline-, metabolism	ornithine	GC/MS	35832	C00077	HMDB03374		ornithine	1.19	1.67	1.61	1.32899	2.07749	ornithine	ornithine	0.96	1.08	1.13	1.34	1.46	1.09					0.4567	0.1872	0.0471	0.0752	0.0216	0.0964	0.9684	0.9976	0.7726	0.8292	0.7425	0.8136	0.2168	0.0789	0.0609	0.0437	0.5052	0.8881	0.0046	0.0037	0.3019	0.1027
	94	Amino acid	Phenylalanine & tyrosine metabolism	p-cresol sulfate	LC/MS neg	36103	C01468			p-cresol sulfate	1.66	0.98	1.35	1.33201	1.37374	p-cresol sulfate	p-cresol sulfate	1.11	0.72	0.65	0.66	0.58	0.89					0.0136	0.0092	0.8487	0.3273	0.1107	0.2553	0.8032	0.987	0.1059	0.5198	0.0639	0.3903	0.0158	0.0084	0.0129	0.011	0.9351	0.9859	0.0255	0.015	0.0166	0.0099
	142	Amino acid	Phenylalanine & tyrosine metabolism	phenol sulfate	LC/MS neg	32553	C02180			phenol sulfate	3.54	0.62	0.88	0.944173	0.780834	phenol sulfate	phenol sulfate	1.14	1.08	0.95	0.2	0.27	1.35					8.1208e-08	1.9223e-07	0.0153	0.0365	0.601	0.5425	0.4758	0.8333	0.5377	0.7844	0.9222	0.8595	2.2184e-10	6.8546e-10	1.1103e-07	2.8811e-07	0.0637	0.4808	0.0547	0.0283	8.4399e-06	1.303e-05
	92	Amino acid	Phenylalanine & tyrosine metabolism	phenylacetate	LC/MS neg	15958	C07086	HMDB00209		phenylacetate	3.25	0.92	0.77	0.810615	0.69623	phenylacetate	phenylacetate	1.14	1.14	1	0.32	0.27	0.84					0.0002	0.0003	0.95	0.3513	0.3938	0.4292	0.8046	0.987	0.4905	0.7844	0.6575	0.7807	0.0004	0.0003	0.0001	0.0002	0.7266	0.9702	0.0823	0.0389	0.0227	0.0125
	134	Amino acid	Phenylalanine & tyrosine metabolism	phenylacetylglycine	LC/MS neg	33945	C05598	HMDB00821		phenylacetylglycine	4.03	1.71	0.89	0.857151	0.951701	phenylacetylglycine	phenylacetylglycine	0.72	0.88	1.22	0.31	0.2	0.64					8.9292e-08	2.0395e-07	0.061	0.0798	0.5862	0.535	0.0809	0.6483	0.6023	0.8009	0.2134	0.588	1.4056e-07	2.4518e-07	2.6122e-09	1.0228e-08	0.2328	0.7381	4.9888e-05	7.1663e-05	3.3064e-07	8.0929e-07
	89	Amino acid	Phenylalanine & tyrosine metabolism	phenylalanine	LC/MS pos	64	C00079	HMDB00159		phenylalanine	1.06	1.02	1.01	0.973243	1.06832	phenylalanine	phenylalanine	1.03	1.04	1.01	0.99	1	1					0.2121	0.1011	0.7108	0.2933	0.8573	0.6245	0.455	0.8264	0.3198	0.7222	0.8017	0.8301	0.8896	0.2335	0.9371	0.3919	0.9522	0.9859	0.299	0.1049	0.8014	0.2016
	88	Amino acid	Phenylalanine & tyrosine metabolism	phenyllactate (PLA)	LC/MS neg	22130	C05607	HMDB00779		phenyllactate (PLA)	1.23	0.93	1.31	1.14825	1.56732	phenyllactate (PLA)	phenyllactate (PLA)	1.04	0.65	0.63	0.79	0.69	0.88					0.3636	0.1557	0.1948	0.1491	0.222	0.3419	0.8251	0.9922	0.0354	0.4657	0.0211	0.2495	0.0505	0.0235	0.071	0.0495	0.873	0.9729	0.63	0.1776	0.0242	0.0132
	80	Amino acid	Lysine metabolism	pipecolate	LC/MS pos	1444	C00408	HMDB00070		pipecolate	1.16	1.07	1.25	1.29744	1.1673	pipecolate	pipecolate	1.05	0.94	0.89	0.97	1.01	1.04					0.0452	0.026	0.5201	0.2435	0.0103	0.073	0.4546	0.8264	0.5652	0.7844	0.1893	0.5511	0.5124	0.1574	0.9656	0.398	0.4853	0.8866	0.0033	0.0028	0.8911	0.217
	261	Amino acid	Urea cycle; arginine-, proline-, metabolism	proline	LC/MS pos	1898	C00148	HMDB00162		proline	0.64	0.91	0.85	0.844441	0.858186	proline	proline	1.07	1.17	1.09	1.52	1.54	1.01					2.6247e-09	7.4054e-09	0.1184	0.1154	0.0106	0.073	0.2734	0.7575	0.0139	0.4595	0.1528	0.5137	1.2825e-08	2.4332e-08	3.7332e-09	1.4293e-08	0.7085	0.9604	2.7421e-08	1.1211e-07	1.7003e-08	5.5042e-08
	46	Amino acid	Glutamate metabolism	pyroglutamine*	LC/MS pos	32672				pyroglutamine*	1	0.68	1	0.965953	1.06567	pyroglutamine*	pyroglutamine*	1.45	1.11	0.76	0.99	1.11	1.12					0.9464	0.3305	0.069	0.0834	0.9315	0.6451	0.0996	0.6483	0.481	0.7844	0.3363	0.6952	0.8035	0.2178	0.5806	0.2833	0.424	0.8712	0.2826	0.1001	0.5455	0.1504
	17	Amino acid	Glycine, serine and threonine metabolism	sarcosine (N-Methylglycine)	GC/MS	1516	C00213	HMDB00271		sarcosine (N-Methylglycine)	1.74	1.18	1.41	1.25554	1.66046	sarcosine (N-Methylglycine)	sarcosine (N-Methylglycine)	1.49	1.38	0.92	1.02	1.11	1.1					0.0648	0.0361	0.5367	0.2482	0.1144	0.2575	0.068	0.6483	0.1439	0.5544	0.703	0.7986	0.552	0.1661	0.235	0.1323	0.5483	0.903	0.0217	0.0135	0.1193	0.0493
	18	Amino acid	Glycine, serine and threonine metabolism	serine	GC/MS	32315	C00065	HMDB03406		serine	0.76	0.9	0.96	0.86972	1.10805	serine	serine	1.04	1.06	1.02	1.23	1.35	1.09					0.0087	0.0061	0.1731	0.141	0.5683	0.5263	0.6727	0.9413	0.47	0.7844	0.7629	0.82	0.08	0.0345	0.0058	0.0052	0.2714	0.7951	0.0094	0.0067	0.0442	0.0223
	169	Amino acid	Tryptophan metabolism	serotonin (5HT)	LC/MS pos	2342	C00780	HMDB00259		serotonin (5HT)	0.53	0.23	0.9	0.659786	1.31352	serotonin (5HT)	serotonin (5HT)	1.42	0.44	0.31	0.61	0.75	1.23					0.2469	0.115	0.0125	0.033	0.9297	0.6451	0.4074	0.8059	0.2759	0.6862	0.059	0.3794	0.5529	0.1661	0.9854	0.4037	0.5652	0.9156	0.0307	0.018	0.5935	0.1592
	285	Amino acid	Polyamine metabolism	spermidine	LC/MS pos	485	C00315	HMDB01257		spermidine	6.59	0.93	0.81	0.843158	0.75579	spermidine	spermidine	0.97	0.93	0.96	0.14	0.11	0.83					0	0	0.5602	0.2567	0.1366	0.2776	0.9591	0.9976	0.5823	0.791	0.5478	0.7606	0	0	0	0	0.132	0.6196	3.3727e-10	1.8759e-09	0	0
	21	Amino acid	Glycine, serine and threonine metabolism	threonine	LC/MS pos	1284	C00188	HMDB00167		threonine	0.76	0.94	0.88	0.873806	0.901838	threonine	threonine	1.02	1.05	1.03	1.26	1.23	0.97					0.001	0.0009	0.2837	0.1767	0.141	0.2776	0.7895	0.987	0.602	0.8009	0.7986	0.8301	0.0098	0.0056	0.0146	0.0122	0.8756	0.9729	0.001	0.0011	0.0579	0.0279
	267	Amino acid	Urea cycle; arginine-, proline-, metabolism	trans-4-hydroxyproline	LC/MS pos	32306	C01157	HMDB00725		trans-4-hydroxyproline	0.82	1.16	0.72	0.715336	0.735823	trans-4-hydroxyproline	trans-4-hydroxyproline	0.96	1.47	1.52	1.36	1.3	0.95					0.2345	0.1095	0.2681	0.1725	0.3824	0.4259	0.812	0.9904	0.1594	0.5643	0.102	0.4671	0.0428	0.0203	0.0863	0.0586	0.7408	0.9729	0.5798	0.1693	0.089	0.039
	153	Amino acid	Tryptophan metabolism	tryptophan	LC/MS pos	54	C00078	HMDB00929		tryptophan	1.4	0.85	0.97	0.958958	0.977248	tryptophan	tryptophan	0.99	1.02	1.03	0.6	0.7	1.17					2.3234e-07	4.9166e-07	0.0055	0.0221	0.5058	0.4939	0.9786	0.9976	0.607	0.8009	0.5886	0.7683	1.6453e-11	5.9311e-11	1.3996e-07	3.546e-07	0.0076	0.177	0.1465	0.0603	3.9035e-07	9.1099e-07
	106	Amino acid	Phenylalanine & tyrosine metabolism	tyrosine	LC/MS pos	1299	C00082	HMDB00158		tyrosine	1.14	1.06	1.05	1.01432	1.10409	tyrosine	tyrosine	0.99	0.94	0.94	0.92	0.86	0.93					0.0436	0.0252	0.4412	0.2244	0.499	0.4939	0.9521	0.9976	0.4494	0.7844	0.4146	0.702	0.221	0.0799	0.0364	0.0278	0.3631	0.8679	0.0473	0.0255	0.1273	0.0511
	260	Amino acid	Urea cycle; arginine-, proline-, metabolism	urea	GC/MS	1670	C00086	HMDB00294		urea	1.57	0.83	0.94	0.986162	0.865205	urea	urea	1.18	1.16	0.98	0.63	0.7	1.11					4.3745e-05	5.8284e-05	0.0229	0.045	0.5218	0.5045	0.1009	0.6483	0.1233	0.539	0.917	0.8595	4.8036e-06	5.9032e-06	0.0008	0.0008	0.1148	0.5951	0.3749	0.1238	0.0506	0.0251
	200	Amino acid	Valine, leucine and isoleucine metabolism	valine	LC/MS pos	1649	C00183	HMDB00883		valine	1.27	0.87	0.89	0.874115	0.925932	valine	valine	1.1	1.11	1.01	0.75	0.78	1.04					9.8831e-05	0.0001	0.0077	0.0261	0.0374	0.1344	0.0908	0.6483	0.0618	0.4657	0.8515	0.8511	3.1477e-06	4.0047e-06	4.7741e-05	6.3244e-05	0.4057	0.8712	0.7096	0.1919	0.0384	0.0198
	600	Carbohydrate	Glycolysis, gluconeogenesis, pyruvate metabolism	1,3-dihydroxyacetone	GC/MS	35963	C00184	HMDB01882		1,3-dihydroxyacetone	0.68	1.09	1.1	1.17692	0.961447	1,3-dihydroxyacetone	1,3-dihydroxyacetone	1.19	1.01	0.85	1.91	1.63	0.86					0.3246	0.142	0.5104	0.2403	0.471	0.4875	0.5903	0.9009	0.7505	0.8159	0.3933	0.7019	0.0331	0.0162	0.1676	0.1013	0.4288	0.8712	0.8208	0.2183	0.1604	0.0621
	583	Carbohydrate	Glycolysis, gluconeogenesis, pyruvate metabolism	1,5-anhydroglucitol (1,5-AG)	GC/MS	20675	C07326	HMDB02712		1,5-anhydroglucitol (1,5-AG)	1.2	0.9	0.99	0.986479	1.00529	1,5-anhydroglucitol (1,5-AG)	1,5-anhydroglucitol (1,5-AG)	1.09	1.11	1.02	0.81	0.91	1.12					0.0204	0.0131	0.1583	0.1332	0.9221	0.6451	0.3362	0.7586	0.197	0.5922	0.737	0.8136	0.0063	0.0038	0.2375	0.1333	0.1012	0.5527	0.6155	0.1757	0.2885	0.0995
	597	Carbohydrate	Glycolysis, gluconeogenesis, pyruvate metabolism	3-phosphoglycerate	GC/MS	1414	C00597	HMDB00807		3-phosphoglycerate	1.37	1.05	1.37	1.36261	1.37636	3-phosphoglycerate	3-phosphoglycerate	1.3	1.09	0.84	1	1.09	1.1					0.9625	0.3326	0.3342	0.1931	0.1984	0.3262	0.7835	0.987	0.8903	0.8588	0.8911	0.8546	0.2345	0.0839	0.1694	0.1019	0.8486	0.9729	0.1856	0.071	0.4737	0.1358
	515	Carbohydrate	Aminosugars metabolism	erythronate*	GC/MS	33477		HMDB00613		erythronate*	4.3	1.45	1.47	1.48302	1.44679	erythronate*	erythronate*	1.05	0.97	0.92	0.36	0.33	0.93					6.31e-13	4.54e-12	0.06	0.0798	0.0139	0.0796	0.7146	0.9697	0.8355	0.8588	0.5669	0.7651	7.9154e-10	2.2526e-09	9.5554e-10	4.3322e-09	0.9538	0.9859	1.1923e-10	8.4496e-10	6.9187e-07	1.5429e-06
	537	Carbohydrate	Fructose, mannose, galactose, starch, and sucrose metabolism	fructose	GC/MS	577	C00095	HMDB00660		fructose	0.54	0.7	0.72	0.857584	0.478076	fructose	fructose	1.21	1.32	1.09	1.59	1.76	1.11					0.0125	0.0085	0.0627	0.0814	0.2006	0.3262	0.5178	0.8431	0.4189	0.7749	0.8704	0.853	0.1844	0.0692	0.0395	0.03	0.4423	0.8712	0.0017	0.0017	0.1172	0.0488
	523	Carbohydrate	Aminosugars metabolism	fucose	GC/MS	15821	C02095	HMDB00174		fucose	3.72	1.16	1.08	1.04979	1.11909	fucose	fucose	1.07	1.14	1.07	0.33	0.33	0.99					5.3793e-11	2.497e-10	0.3821	0.2084	0.478	0.4875	0.6956	0.9564	0.4429	0.7844	0.7054	0.7986	3.2225e-09	7.5759e-09	6.4728e-09	2.1041e-08	0.8321	0.9729	4.4225e-07	1.1466e-06	9.8513e-06	1.4755e-05
	589	Carbohydrate	Glycolysis, gluconeogenesis, pyruvate metabolism	glucose	GC/MS	20488	C00031	HMDB00122		glucose	0.9	0.87	0.95	0.929983	0.995545	glucose	glucose	1.05	1.02	0.97	1.02	1.08	1.06					0.0262	0.0161	0.0088	0.0281	0.3448	0.4172	0.4247	0.8076	0.7604	0.8209	0.6202	0.7725	0.7178	0.2011	0.1052	0.0692	0.2034	0.6832	0.0012	0.0013	0.3855	0.1169
	585	Carbohydrate	Glycolysis, gluconeogenesis, pyruvate metabolism	glycerate	GC/MS	1572	C00258	HMDB00139		glycerate	1.56	0.8	0.63	0.710405	0.502504	glycerate	glycerate	1.17	1.14	0.97	0.6	0.46	0.77					0.0063	0.0047	0.1287	0.1199	0.0135	0.0792	0.3592	0.7715	0.5445	0.7844	0.7536	0.8174	0.0011	0.0008	1.7808e-05	2.6223e-05	0.1858	0.6642	0.4726	0.1448	0.0164	0.0098
	604	Carbohydrate	Glycolysis, gluconeogenesis, pyruvate metabolism	lactate	GC/MS	527	C00186	HMDB00190		lactate	1.03	0.95	0.88	0.8695	0.905134	lactate	lactate	1.11	1.21	1.09	1.03	1.04	1.01					0.5142	0.2061	0.2377	0.1647	0.0164	0.0871	0.0345	0.499	0.0004	0.0503	0.0997	0.4671	0.7434	0.2061	0.4812	0.2446	0.705	0.9604	0.0866	0.0404	0.0092	0.0062
	552	Carbohydrate	Fructose, mannose, galactose, starch, and sucrose metabolism	mannose	GC/MS	584	C00159	HMDB00169		mannose	0.83	1.2	1.17	1.16241	1.17283	mannose	mannose	0.94	0.92	0.97	1.36	1.29	0.95					0.0294	0.0177	0.0518	0.076	0.0434	0.1436	0.4911	0.8368	0.2257	0.6201	0.5956	0.7683	0.0009	0.0007	0.0034	0.0033	0.6525	0.934	0.2971	0.1046	0.1324	0.0527
	517	Carbohydrate	Aminosugars metabolism	N-acetylneuraminate	GC/MS	1592	C00270	HMDB00230		N-acetylneuraminate	2.62	1.59	1.35	1.4487	1.17257	N-acetylneuraminate	N-acetylneuraminate	0.84	0.87	1.03	0.51	0.44	0.87					7.1222e-07	1.331e-06	0.0096	0.0293	0.086	0.2205	0.3156	0.7585	0.3911	0.7701	0.882	0.853	0.0002	0.0001	1.3273e-05	2.0107e-05	0.4239	0.8712	4.7676e-07	1.1786e-06	0.0003	0.0003
	611	Carbohydrate	Glyoxylate and dicarboxylate metabolism	oxalate (ethanedioate)	GC/MS	41891	C00209	HMDB02329		oxalate (ethanedioate)	1.06	1.1	1.24	1.02848	1.58791	oxalate (ethanedioate)	oxalate (ethanedioate)	0.83	0.82	0.99	0.86	0.96	1.11					0.696	0.2636	0.5432	0.2503	0.1566	0.2805	0.1228	0.71	0.1424	0.5544	0.9368	0.8595	0.1826	0.0692	0.658	0.3123	0.3684	0.8679	0.1647	0.0666	0.121	0.0498
	603	Carbohydrate	Glycolysis, gluconeogenesis, pyruvate metabolism	pyruvate	GC/MS	599	C00022	HMDB00243		pyruvate	0.92	0.83	0.93	1.00983	0.80105	pyruvate	pyruvate	1.11	1.18	1.07	1	1.2	1.2					0.8629	0.3074	0.5076	0.2398	0.5074	0.4939	0.7924	0.987	0.8928	0.8588	0.6909	0.7986	0.8194	0.2204	0.4836	0.2451	0.3544	0.8673	0.9208	0.2364	0.9028	0.2194
	560	Carbohydrate	Fructose, mannose, galactose, starch, and sucrose metabolism	sorbitol	GC/MS	15053	C00794	HMDB00247		sorbitol	1.11	1.12	0.91	0.779022	1.12103	sorbitol	sorbitol	0.99	0.91	0.92	1	0.74	0.74					0.4269	0.1781	0.7021	0.2933	0.7487	0.5992	0.8403	0.9953	0.9153	0.8617	0.7583	0.8174	0.8313	0.2231	0.2249	0.1279	0.3148	0.8461	0.6201	0.1758	0.5577	0.1521
	617	Carbohydrate	Nucleotide sugars, pentose metabolism	threitol	GC/MS	35854	C16884	HMDB04136		threitol	2.04	0.9	1.11	1.26031	0.855217	threitol	threitol	1.1	1.22	1.1	0.48	0.66	1.37					0.0021	0.0018	0.3703	0.2054	0.6713	0.5758	0.5192	0.8431	0.2204	0.6104	0.5559	0.7651	0.001	0.0007	0.1151	0.0746	0.0608	0.4779	0.1132	0.0501	0.0969	0.0421
	633	Carbohydrate	Nucleotide sugars, pentose metabolism	xylitol	GC/MS	4966	C00379	HMDB00568		xylitol	0.61	0.98	0.7	0.745244	0.629476	xylitol	xylitol	0.82	0.89	1.08	1.33	1.02	0.77					0.0017	0.0015	0.9648	0.3542	0.0209	0.0955	0.1245	0.7103	0.5162	0.7844	0.3667	0.7019	0.0904	0.038	0.7735	0.3435	0.1563	0.627	0.0018	0.0018	0.929	0.2236
	638	Carbohydrate	Nucleotide sugars, pentose metabolism	xylonate	GC/MS	35638	C05411			xylonate	3.23	1.07	1.26	0.896704	1.87118	xylonate	xylonate	0.94	0.72	0.77	0.31	0.28	0.91					0.0003	0.0003	0.705	0.2933	0.3505	0.4172	0.4441	0.8255	0.1139	0.5249	0.4045	0.7019	8.7388e-05	8.0088e-05	3.6128e-05	4.9551e-05	0.7815	0.9729	0.004	0.0034	0.0001	0.0002
	1372	Cofactors and vitamins	Tocopherol metabolism	alpha-tocopherol	GC/MS	1561	C02477	HMDB01893		alpha-tocopherol	0.85	0.78	0.86	0.927857	0.736315	alpha-tocopherol	alpha-tocopherol	1.06	1.14	1.08	0.97	1.15	1.19					0.1856	0.0909	0.0448	0.0722	0.2224	0.3419	0.7822	0.987	0.3954	0.7701	0.5646	0.7651	0.6588	0.1905	0.3397	0.1846	0.1658	0.6342	0.0103	0.0073	0.3054	0.1029
	1298	Cofactors and vitamins	Ascorbate and aldarate metabolism	ascorbate (Vitamin C)	GC/MS	1640	C00072	HMDB00044		ascorbate (Vitamin C)	3.67	0.28	0.35	0.301544	0.420332	ascorbate (Vitamin C)	ascorbate (Vitamin C)	0.8	0.72	0.91	0.06	0.07	1.13					0.0006	0.0006	0.1461	0.128	0.0324	0.1295	0.6302	0.9226	0.6951	0.8107	0.384	0.7019	1.2e-06	1.7075e-06	1.9496e-06	3.5357e-06	0.8837	0.9729	0.9972	0.2512	0.0002	0.0002
	1317	Cofactors and vitamins	Hemoglobin and porphyrin metabolism	bilirubin (Z,Z)	LC/MS neg	27716	C00486	HMDB00054		bilirubin (Z,Z)	0.82	1.6	1.15	1.37068	0.772133	bilirubin (Z,Z)	bilirubin (Z,Z)	0.71	0.81	1.15	1.37	1.13	0.83					0.967	0.3326	0.2608	0.1713	0.769	0.6001	0.2806	0.7575	0.7939	0.835	0.4111	0.7019	0.996	0.2552	0.9929	0.4053	0.9888	0.9872	0.3986	0.1291	0.7275	0.1865
	1297	Cofactors and vitamins	Ascorbate and aldarate metabolism	gulono-1,4-lactone	GC/MS	33454	C01040	HMDB03466		gulono-1,4-lactone	4.22	0.87	1.22	1.11222	1.39085	gulono-1,4-lactone	gulono-1,4-lactone	1.12	0.9	0.8	0.23	0.26	1.12					3.2186e-10	1.2525e-09	0.2619	0.1713	0.2152	0.3364	0.393	0.7964	0.7126	0.8107	0.224	0.5984	1.344e-10	4.5421e-10	5.7019e-09	1.9647e-08	0.252	0.7718	2.111e-05	3.2521e-05	1.1037e-06	2.4078e-06
	1313	Cofactors and vitamins	Hemoglobin and porphyrin metabolism	heme	LC/MS pos	41754	C00032			heme	0.74	0.46	1.7	1.31114	2.36069	heme	heme	2.22	1.03	0.46	1.37	2.39	1.74					0.7131	0.2693	0.3236	0.1898	0.2006	0.3262	0.078	0.6483	0.5464	0.7844	0.2375	0.5984	0.2454	0.0867	0.0278	0.0223	0.2773	0.8022	0.9686	0.2451	0.0676	0.0314
	1324	Cofactors and vitamins	Nicotinate and nicotinamide metabolism	nicotinamide	LC/MS pos	594	C00153	HMDB01406		nicotinamide	0.8	1.03	1.06	1.07043	1.03459	nicotinamide	nicotinamide	1.04	0.93	0.89	1.34	1.22	0.91					0.0208	0.0133	0.5876	0.2646	0.6102	0.5425	0.9017	0.9953	0.4943	0.7844	0.4203	0.702	0.0037	0.0024	0.0315	0.0245	0.4019	0.8712	0.443	0.1392	0.0896	0.0391
	1347	Cofactors and vitamins	Pantothenate and CoA metabolism	pantothenate	LC/MS pos	1508	C00864	HMDB00210		pantothenate	1.37	0.98	1.05	1.05368	1.04074	pantothenate	pantothenate	1.18	1.12	0.95	0.85	0.86	1.01					6.68e-06	1.0013e-05	0.4942	0.2358	0.4535	0.4796	0.0083	0.3428	0.0575	0.4657	0.4193	0.702	0.0038	0.0024	0.0193	0.0158	0.5316	0.903	0.0044	0.0037	0.9432	0.2259
	1364	Cofactors and vitamins	Pyridoxal metabolism	pyridoxal	LC/MS pos	1651	C00250	HMDB01545		pyridoxal	1.44	0.69	0.74	0.797006	0.645537	pyridoxal	pyridoxal	1.09	1.14	1.05	0.52	0.59	1.13					0.0032	0.0026	0.0037	0.0185	0.0352	0.1319	0.4779	0.8333	0.4029	0.7701	0.8981	0.8572	2.2415e-06	2.9562e-06	6.1394e-05	7.8934e-05	0.3123	0.8461	0.2266	0.0831	0.0045	0.0032
	1389	Cofactors and vitamins	Vitamin B6 metabolism	pyridoxate	LC/MS neg	31555	C00847	HMDB00017		pyridoxate	6.41	0.95	1.52	1.60437	1.38767	pyridoxate	pyridoxate	0.79	0.62	0.78	0.12	0.15	1.24					3e-15	2.8e-14	0.7629	0.3047	0.0085	0.0653	0.2269	0.7357	0.0079	0.4131	0.1254	0.4789	0	1e-15	2e-15	3e-14	0.141	0.6196	1.4273e-10	9.4823e-10	1.6e-14	2.31e-13
	1366	Cofactors and vitamins	Riboflavin metabolism	riboflavin (Vitamin B2)	LC/MS pos	1827	C00255	HMDB00244		riboflavin (Vitamin B2)	1.82	0.89	0.8	0.903113	0.626415	riboflavin (Vitamin B2)	riboflavin (Vitamin B2)	1.26	1.25	0.99	0.62	0.55	0.89					6.6711e-05	8.3474e-05	0.2154	0.1552	0.0955	0.2356	0.0848	0.6483	0.0985	0.5008	0.9402	0.8595	0.0003	0.0002	6.3413e-05	8.0926e-05	0.6036	0.9176	0.4029	0.1298	0.1354	0.0537
	1300	Cofactors and vitamins	Ascorbate and aldarate metabolism	threonate	GC/MS	27738	C01620	HMDB00943		threonate	2.53	0.57	0.59	0.579453	0.616396	threonate	threonate	1.12	1.24	1.11	0.25	0.29	1.15					0.0007	0.0006	0.0734	0.0837	0.0682	0.1862	0.9755	0.9976	0.4284	0.7844	0.4109	0.7019	1.7876e-06	2.4164e-06	2.3831e-05	3.3653e-05	0.4314	0.8712	0.9863	0.249	0.001	0.0008
	1345	Cofactors and vitamins	Nicotinate and nicotinamide metabolism	trigonelline (N'-methylnicotinate)	LC/MS pos	32401	C01004	HMDB00875		trigonelline (N'-methylnicotinate)	1.36	0.95	1.09	1.19591	0.919693	trigonelline (N'-methylnicotinate)	trigonelline (N'-methylnicotinate)	1.05	0.98	0.93	0.74	0.79	1.07					0.0001	0.0002	0.5064	0.2398	0.2712	0.3777	0.5032	0.8431	0.8557	0.8588	0.3956	0.7019	0.0001	0.0001	0.0022	0.0022	0.3593	0.8678	0.0106	0.0074	0.0251	0.0134
	658	Energy	Krebs cycle	alpha-ketoglutarate	GC/MS	33453	C00026	HMDB00208		alpha-ketoglutarate	3.79	0.73	0.79	0.844322	0.709036	alpha-ketoglutarate	alpha-ketoglutarate	1.17	1.23	1.05	0.23	0.26	1.14					2.2451e-07	4.8218e-07	0.0385	0.064	0.3807	0.4259	0.4194	0.8076	0.5027	0.7844	0.8899	0.8546	2.8849e-09	6.933e-09	1.1204e-07	2.8811e-07	0.2726	0.7951	0.0761	0.0366	3.9918e-05	5.1357e-05
	648	Energy	Krebs cycle	citrate	GC/MS	1564	C00158	HMDB00094		citrate	2.46	0.93	1.28	1.50412	0.919426	citrate	citrate	0.94	0.95	1.01	0.36	0.5	1.39					9.7667e-05	0.0001	0.738	0.298	0.1531	0.2795	0.8989	0.9953	0.8883	0.8588	0.7892	0.8301	5.0568e-05	4.8827e-05	0.0046	0.0043	0.1353	0.6196	0.0032	0.0028	0.0104	0.0068
	667	Energy	Krebs cycle	malate	GC/MS	1303	C00149	HMDB00156		malate	2.15	0.71	0.62	0.625767	0.608135	malate	malate	1.21	1.35	1.12	0.4	0.39	0.97					5.3592e-05	7.0106e-05	0.0048	0.0214	0.0118	0.0743	0.2884	0.7575	0.1286	0.539	0.6373	0.7725	1.0534e-07	1.8676e-07	1.5965e-06	2.9896e-06	0.4161	0.8712	0.5229	0.157	0.0014	0.0011
	671	Energy	Oxidative phosphorylation	phosphate	GC/MS	11438	C00009	HMDB01429		phosphate	0.43	1.11	1.19	1.20822	1.1613	phosphate	phosphate	0.97	0.98	1.01	2.53	2.73	1.08					0.0078	0.0056	0.4478	0.2249	0.2602	0.3735	0.9024	0.9953	0.9905	0.8702	0.8931	0.8546	0.0007	0.0005	0.0003	0.0004	0.8117	0.9729	0.6117	0.1757	0.0116	0.0073
	672	Energy	Oxidative phosphorylation	pyrophosphate (PPi)	GC/MS	2078	C00013	HMDB00250		pyrophosphate (PPi)	1.19	1.36	1.17	1.02047	1.40602	pyrophosphate (PPi)	pyrophosphate (PPi)	0.85	1.22	1.44	0.97	1.2	1.24					0.9976	0.3402	0.5444	0.2503	0.3578	0.4175	0.8777	0.9953	0.6409	0.8107	0.5356	0.7493	0.6527	0.1894	0.1699	0.1019	0.3509	0.8673	0.3778	0.1243	0.3746	0.1151
	659	Energy	Krebs cycle	succinate	LC/MS neg	1437	C00042	HMDB00254		succinate	2.82	0.97	0.97	0.935938	1.02316	succinate	succinate	1	0.99	0.98	0.35	0.34	0.98					1.456e-12	9.977e-12	0.729	0.298	0.8507	0.6245	0.9524	0.9976	0.9272	0.8617	0.88	0.853	6.16e-13	3.029e-12	6.3e-13	5.168e-12	0.9941	0.9872	2.765e-06	5.3471e-06	1.2323e-09	4.5801e-09
	705	Lipid	Long chain fatty acid	10-heptadecenoate (17:1n7)	LC/MS neg	33971				10-heptadecenoate (17:1n7)	1.25	0.52	0.65	0.636056	0.673343	10-heptadecenoate (17:1n7)	10-heptadecenoate (17:1n7)	2.32	1.52	0.65	0.97	0.79	0.81					0.3911	0.1651	0.248	0.1658	0.709	0.5884	0.0906	0.6483	0.6969	0.8107	0.1875	0.5511	0.7611	0.2094	0.4001	0.2094	0.5893	0.9176	0.6963	0.1911	0.3891	0.1174
	717	Lipid	Long chain fatty acid	10-nonadecenoate (19:1n9)	LC/MS neg	33972				10-nonadecenoate (19:1n9)	1.11	0.41	0.65	0.617401	0.709636	10-nonadecenoate (19:1n9)	10-nonadecenoate (19:1n9)	2.54	1.39	0.55	0.94	0.82	0.87					0.7402	0.2774	0.1902	0.1463	0.8475	0.6245	0.1895	0.7252	0.9606	0.8646	0.1739	0.5369	0.7418	0.2061	0.5671	0.2791	0.8075	0.9729	0.4954	0.1505	0.5147	0.1449
	782	Lipid	Fatty acid, dihydroxy	12,13-hydroxyoctadec-9(Z)-enoate	LC/MS neg	38395	C14829	HMBD04705		12,13-hydroxyoctadec-9(Z)-enoate	1.3	0.97	0.91	0.941357	0.847025	12,13-hydroxyoctadec-9(Z)-enoate	12,13-hydroxyoctadec-9(Z)-enoate	1.68	1.2	0.72	1.24	0.83	0.67					0.2477	0.115	0.7359	0.298	0.2777	0.3777	0.1427	0.7245	0.5651	0.7844	0.0443	0.3391	0.5122	0.1574	0.5176	0.2607	0.1961	0.6642	0.1391	0.058	0.0639	0.0302
	873	Lipid	Eicosanoid	12-HETE	LC/MS neg	37536		HMDB06111		12-HETE	0.98	0.62	0.51	0.475473	0.563407	12-HETE	12-HETE	1.33	1.27	0.95	0.84	0.65	0.78					0.5785	0.2262	0.3849	0.2084	0.6063	0.5425	0.2956	0.7575	0.2206	0.6104	0.0263	0.2837	0.7068	0.1996	0.2061	0.1188	0.3704	0.8679	0.9081	0.2349	0.0686	0.0316
	780	Lipid	Fatty acid, monohydroxy	13-HODE + 9-HODE	LC/MS neg	37752				13-HODE + 9-HODE	1.07	0.51	0.43	0.457455	0.395769	13-HODE + 9-HODE	13-HODE + 9-HODE	2.32	1.73	0.75	1.1	0.7	0.64					0.7842	0.2883	0.3112	0.1873	0.4195	0.4487	0.0867	0.6483	0.8658	0.8588	0.1206	0.4789	0.6524	0.1894	0.3624	0.1927	0.1766	0.651	0.3715	0.123	0.1063	0.0456
	1025	Lipid	Lysolipid	1-arachidonoylglycerophosphocholine*	LC/MS pos	33228	C05208			1-arachidonoylglycerophosphocholine*	0.67	0.76	1.39	1.42289	1.33375	1-arachidonoylglycerophosphocholine*	1-arachidonoylglycerophosphocholine*	1.32	0.83	0.63	1.49	1.7	1.14					0.0084	0.006	0.0904	0.0961	0.0327	0.1295	0.1014	0.6483	0.1893	0.5922	0.0044	0.1186	0.0098	0.0056	0.0007	0.0008	0.356	0.8673	0.1936	0.0735	0.0132	0.0083
	1000	Lipid	Lysolipid	1-arachidonoylglycerophosphoethanolamine*	LC/MS neg	35186		HMDB11517		1-arachidonoylglycerophosphoethanolamine*	0.39	0.76	1.12	1.14834	1.06712	1-arachidonoylglycerophosphoethanolamine*	1-arachidonoylglycerophosphoethanolamine*	1.59	1.19	0.75	3.13	3.43	1.09					4.4811e-07	8.6755e-07	0.6486	0.2793	0.473	0.4875	0.0843	0.6483	0.2839	0.6876	0.4984	0.7321	5.9295e-09	1.2331e-08	1.1633e-09	5.1388e-09	0.6196	0.9218	0.002	0.002	3.2806e-08	9.6827e-08
	1040	Lipid	Lysolipid	1-arachidonoylglycerophosphoinositol*	LC/MS neg	34214				1-arachidonoylglycerophosphoinositol*	0.69	0.62	0.8	0.828957	0.764543	1-arachidonoylglycerophosphoinositol*	1-arachidonoylglycerophosphoinositol*	1.14	0.87	0.76	1.03	1.01	0.98					0.033	0.0196	0.0416	0.0684	0.3814	0.4259	0.7557	0.9823	0.3795	0.7701	0.2364	0.5984	0.6797	0.1955	0.6679	0.3129	0.987	0.9872	0.0046	0.0037	0.7017	0.181
	1021	Lipid	Lysolipid	1-arachidoylglycerophosphocholine	LC/MS pos	35623		HMDB10390		1-arachidoylglycerophosphocholine	0.37	0.56	2.69	2.57069	2.88605	1-arachidoylglycerophosphocholine	1-arachidoylglycerophosphocholine	1.48	0.55	0.37	2.23	3.96	1.77					0.0029	0.0024	0.1757	0.1419	0.0012	0.02	0.2293	0.7357	0.0562	0.4657	0.0027	0.1186	0.0044	0.0027	2.9969e-05	4.1638e-05	0.1022	0.5527	0.5416	0.1613	0.0158	0.0095
	1029	Lipid	Lysolipid	1-docosahexaenoylglycerophosphocholine*	LC/MS pos	33822				1-docosahexaenoylglycerophosphocholine*	0.5	0.64	1.81	1.87377	1.70044	1-docosahexaenoylglycerophosphocholine*	1-docosahexaenoylglycerophosphocholine*	1.37	0.73	0.53	1.76	2.66	1.51					0.002	0.0017	0.0529	0.0763	0.0062	0.0583	0.2132	0.7357	0.1156	0.5254	0.0064	0.1186	0.0138	0.0076	4.2174e-05	5.6324e-05	0.0517	0.4489	0.1715	0.0681	0.0248	0.0134
	1027	Lipid	Lysolipid	1-docosapentaenoylglycerophosphocholine*	LC/MS pos	37231				1-docosapentaenoylglycerophosphocholine*	0.52	0.55	1.63	1.80256	1.34258	1-docosapentaenoylglycerophosphocholine*	1-docosapentaenoylglycerophosphocholine*	1.49	0.83	0.56	1.6	2.61	1.63					0.0056	0.0042	0.0065	0.0244	0.0204	0.0955	0.0515	0.6214	0.3932	0.7701	0.0065	0.1186	0.045	0.0212	5.7848e-05	7.4934e-05	0.0206	0.2992	0.0581	0.0294	0.0116	0.0073
	1022	Lipid	Lysolipid	1-eicosadienoylglycerophosphocholine*	LC/MS pos	33871				1-eicosadienoylglycerophosphocholine*	0.39	0.41	1.78	1.81374	1.72697	1-eicosadienoylglycerophosphocholine*	1-eicosadienoylglycerophosphocholine*	1.48	0.57	0.39	1.53	2.58	1.68					0.0007	0.0006	0.0016	0.0117	0.0179	0.0902	0.1359	0.7245	0.0402	0.4657	0.0007	0.1186	0.0762	0.033	0.0002	0.0003	0.0334	0.3563	0.0115	0.0079	0.0719	0.0327
	1023	Lipid	Lysolipid	1-eicosatrienoylglycerophosphocholine*	LC/MS pos	33821				1-eicosatrienoylglycerophosphocholine*	0.42	0.49	1.49	1.62599	1.27038	1-eicosatrienoylglycerophosphocholine*	1-eicosatrienoylglycerophosphocholine*	1.48	0.93	0.63	1.73	3.31	1.92					0.0028	0.0024	0.0093	0.0291	0.0786	0.2107	0.1417	0.7245	0.5255	0.7844	0.0384	0.3273	0.059	0.027	9.0045e-05	0.0001	0.0214	0.2992	0.0228	0.0139	0.0208	0.0116
	1014	Lipid	Lysolipid	1-heptadecanoylglycerophosphocholine	LC/MS pos	33957		HMDB12108		1-heptadecanoylglycerophosphocholine	0.49	0.57	1.8	1.78782	1.82217	1-heptadecanoylglycerophosphocholine	1-heptadecanoylglycerophosphocholine	1.43	0.65	0.46	1.66	2.38	1.44					0.0069	0.0051	0.0679	0.0834	0.0106	0.073	0.1748	0.7252	0.0981	0.5008	0.0037	0.1186	0.0236	0.012	0.0004	0.0005	0.1468	0.6196	0.2458	0.0883	0.0393	0.0201
	1019	Lipid	Lysolipid	1-linoleoylglycerophosphocholine	LC/MS pos	34419	C04100			1-linoleoylglycerophosphocholine	0.62	0.81	1.23	1.28913	1.13918	1-linoleoylglycerophosphocholine	1-linoleoylglycerophosphocholine	1.24	0.9	0.73	1.62	1.79	1.1					0.0002	0.0002	0.0826	0.0903	0.0585	0.168	0.0777	0.6483	0.2814	0.6876	0.0059	0.1186	0.0001	0.0001	1.0681e-05	1.643e-05	0.415	0.8712	0.0267	0.0157	0.0005	0.0004
	998	Lipid	Lysolipid	1-linoleoylglycerophosphoethanolamine*	LC/MS neg	32635		HMDB11507		1-linoleoylglycerophosphoethanolamine*	0.32	0.76	0.97	1.02545	0.876591	1-linoleoylglycerophosphoethanolamine*	1-linoleoylglycerophosphoethanolamine*	1.46	1.24	0.85	3.43	3.73	1.09					2.04e-11	1.0872e-10	0.1315	0.1199	0.8206	0.6245	0.0197	0.4047	0.0795	0.4985	0.5343	0.7493	1.369e-12	6.169e-12	1.82e-13	1.654e-12	0.4982	0.8881	1.7736e-07	4.9614e-07	5.565e-12	3.4901e-11
	1007	Lipid	Lysolipid	1-myristoylglycerophosphocholine	LC/MS pos	35626		HMDB10379		1-myristoylglycerophosphocholine	0.4	0.6	1.74	1.75522	1.70335	1-myristoylglycerophosphocholine	1-myristoylglycerophosphocholine	1.29	0.76	0.59	1.96	3.31	1.69					0.0003	0.0003	0.0443	0.0721	0.0121	0.0743	0.2282	0.7357	0.1791	0.5887	0.0132	0.1788	0.0039	0.0024	6.3452e-06	1.0511e-05	0.0411	0.3754	0.0596	0.0299	0.0077	0.0053
	1055	Lipid	Monoacylglycerol	1-oleoylglycerol (1-monoolein)	GC/MS	21184		HMDB11567		1-oleoylglycerol (1-monoolein)	0.63	0.15	0.33	0.296647	0.390736	1-oleoylglycerol (1-monoolein)	1-oleoylglycerol (1-monoolein)	7.28	2.35	0.32	1.7	1.24	0.73					0.2878	0.1298	0.0914	0.0965	0.0625	0.1757	0.0958	0.6483	0.2337	0.6257	0.6229	0.7725	0.2984	0.1005	0.7125	0.3273	0.4991	0.8881	0.0094	0.0067	0.1603	0.0621
	1017	Lipid	Lysolipid	1-oleoylglycerophosphocholine	LC/MS pos	33960				1-oleoylglycerophosphocholine	0.52	0.67	1.53	1.55477	1.49671	1-oleoylglycerophosphocholine	1-oleoylglycerophosphocholine	1.35	0.87	0.64	1.76	2.58	1.47					0.0003	0.0003	0.0342	0.06	0.0069	0.0605	0.0855	0.6483	0.283	0.6876	0.0068	0.1186	0.0012	0.0008	1.2284e-06	2.405e-06	0.0346	0.3607	0.0675	0.0331	0.001	0.0009
	996	Lipid	Lysolipid	1-oleoylglycerophosphoethanolamine	LC/MS neg	35628		HMDB11506		1-oleoylglycerophosphoethanolamine	0.34	1.02	0.88	0.881601	0.86416	1-oleoylglycerophosphoethanolamine	1-oleoylglycerophosphoethanolamine	1.13	1.36	1.2	3.38	3.47	1.03					8.1967e-11	3.5741e-10	0.7642	0.3047	0.2545	0.3672	0.3815	0.7888	0.0157	0.4595	0.1098	0.4789	2.111e-12	8.781e-12	1.242e-12	9.726e-12	0.8605	0.9729	2.3677e-06	4.8401e-06	3.0616e-11	1.617e-10
	1012	Lipid	Lysolipid	1-palmitoleoylglycerophosphocholine*	LC/MS pos	33230				1-palmitoleoylglycerophosphocholine*	0.46	0.61	1.18	1.34811	0.911016	1-palmitoleoylglycerophosphocholine*	1-palmitoleoylglycerophosphocholine*	1.32	1.02	0.77	1.73	2.6	1.5					0.0181	0.0118	0.1115	0.1102	0.231	0.3532	0.2499	0.7528	0.691	0.8107	0.1246	0.4789	0.0518	0.024	0.0021	0.0021	0.2097	0.6934	0.1049	0.0469	0.0572	0.0279
	1051	Lipid	Monoacylglycerol	1-palmitoylglycerol (1-monopalmitin)	GC/MS	21127				1-palmitoylglycerol (1-monopalmitin)	0.73	0.78	1.01	1.19273	0.708626	1-palmitoylglycerol (1-monopalmitin)	1-palmitoylglycerol (1-monopalmitin)	1.19	1.05	0.88	1.27	1.46	1.15					0.2117	0.1011	0.2266	0.1578	0.8026	0.6151	0.6133	0.9178	0.5796	0.791	0.961	0.8595	0.585	0.1748	0.1228	0.0783	0.3114	0.8461	0.1203	0.0517	0.3302	0.1069
	1010	Lipid	Lysolipid	1-palmitoylglycerophosphocholine	LC/MS pos	33955				1-palmitoylglycerophosphocholine	0.77	0.85	1.18	1.19447	1.16825	1-palmitoylglycerophosphocholine	1-palmitoylglycerophosphocholine	1.21	0.94	0.78	1.34	1.46	1.09					0.0007	0.0006	0.0507	0.076	0.0205	0.0955	0.0221	0.4047	0.3576	0.7671	0.0019	0.1186	0.0002	0.0002	6.4921e-06	1.0652e-05	0.2729	0.7951	0.0653	0.0323	0.0002	0.0002
	990	Lipid	Lysolipid	1-palmitoylglycerophosphoethanolamine	LC/MS neg	35631		HMDB11503		1-palmitoylglycerophosphoethanolamine	0.51	1.18	1.23	1.21396	1.26158	1-palmitoylglycerophosphoethanolamine	1-palmitoylglycerophosphoethanolamine	1.08	1.19	1.1	2.52	2.87	1.14					1.2226e-09	3.9097e-09	0.0503	0.076	0.0264	0.1125	0.3683	0.7849	0.042	0.4657	0.2414	0.5984	1.51e-13	8.14e-13	2e-15	3e-14	0.1479	0.6196	0.0535	0.0279	9.56e-13	8.278e-12
	1032	Lipid	Lysolipid	1-palmitoylglycerophosphoinositol*	LC/MS neg	35305				1-palmitoylglycerophosphoinositol*	0.96	0.43	0.56	0.529254	0.598454	1-palmitoylglycerophosphoinositol*	1-palmitoylglycerophosphoinositol*	1.86	1.47	0.79	0.83	0.85	1.02					0.6299	0.2411	0.0009	0.0083	0.0114	0.0743	0.012	0.3632	0.0832	0.5008	0.4002	0.7019	0.6514	0.1894	0.7003	0.3235	0.9465	0.9859	0.0004	0.0005	0.3092	0.1038
	1045	Lipid	Lysolipid	1-palmitoylplasmenylethanolamine*	LC/MS neg	39270				1-palmitoylplasmenylethanolamine*	0.82	0.91	0.76	0.796371	0.705781	1-palmitoylplasmenylethanolamine*	1-palmitoylplasmenylethanolamine*	1.08	1.28	1.19	1.2	1.2	0.99					0.192	0.0936	0.6908	0.2905	0.0861	0.2205	0.8704	0.9953	0.1798	0.5887	0.2368	0.5984	0.282	0.0962	0.3563	0.1906	0.8759	0.9729	0.0507	0.0269	0.2773	0.0963
	1009	Lipid	Lysolipid	1-pentadecanoylglycerophosphocholine*	LC/MS pos	37418				1-pentadecanoylglycerophosphocholine*	0.83	0.81	1.24	1.24514	1.23593	1-pentadecanoylglycerophosphocholine*	1-pentadecanoylglycerophosphocholine*	1.26	0.9	0.72	1.23	1.35	1.1					0.2004	0.0968	0.2051	0.1515	0.1244	0.2691	0.1342	0.7245	0.5392	0.7844	0.0377	0.3273	0.1308	0.0522	0.0298	0.0235	0.4824	0.8866	0.5592	0.1647	0.1071	0.0458
	1053	Lipid	Monoacylglycerol	1-stearoylglycerol (1-monostearin)	GC/MS	21188	D01947			1-stearoylglycerol (1-monostearin)	0.55	1.11	1.03	1.25744	0.658732	1-stearoylglycerol (1-monostearin)	1-stearoylglycerol (1-monostearin)	0.67	0.72	1.08	1.35	1.36	1.01					0.0724	0.0399	0.8531	0.3276	0.8594	0.6245	0.3509	0.7673	0.6764	0.8107	0.6038	0.7711	0.4798	0.1513	0.2203	0.1257	0.5982	0.9176	0.2096	0.0776	0.7372	0.1873
	1015	Lipid	Lysolipid	1-stearoylglycerophosphocholine	LC/MS pos	33961				1-stearoylglycerophosphocholine	0.67	0.82	1.31	1.32636	1.2874	1-stearoylglycerophosphocholine	1-stearoylglycerophosphocholine	1.21	0.88	0.73	1.48	1.72	1.16					0.0005	0.0004	0.1075	0.1076	0.0088	0.0653	0.1137	0.6952	0.1777	0.5887	0.0047	0.1186	0.0005	0.0004	5.8794e-06	9.8341e-06	0.1675	0.6342	0.1259	0.0533	0.0014	0.0011
	995	Lipid	Lysolipid	1-stearoylglycerophosphoethanolamine	LC/MS neg	34416		HMDB11130		1-stearoylglycerophosphoethanolamine	0.43	0.84	1.23	1.29695	1.12635	1-stearoylglycerophosphoethanolamine	1-stearoylglycerophosphoethanolamine	1.04	1	0.96	2.04	2.89	1.42					1.1756e-06	2.0382e-06	0.4089	0.2151	0.2041	0.3264	0.9927	0.9976	0.8724	0.8588	0.8652	0.853	1.7472e-05	1.8344e-05	2.8058e-08	7.9245e-08	0.0574	0.4656	0.0044	0.0037	8.5441e-05	0.0001
	1035	Lipid	Lysolipid	1-stearoylglycerophosphoinositol	LC/MS neg	19324				1-stearoylglycerophosphoinositol	0.87	0.71	0.67	0.699975	0.628474	1-stearoylglycerophosphoinositol	1-stearoylglycerophosphoinositol	1	0.85	0.85	0.81	0.66	0.81					0.4092	0.1717	0.216	0.1552	0.093	0.2315	0.519	0.8431	0.3942	0.7701	0.8343	0.8494	0.2895	0.0984	0.0881	0.0595	0.5045	0.8881	0.0334	0.0192	0.1849	0.07
	1026	Lipid	Lysolipid	2-arachidonoylglycerophosphocholine*	LC/MS pos	35256				2-arachidonoylglycerophosphocholine*	0.42	0.67	1.83	1.81363	1.86284	2-arachidonoylglycerophosphocholine*	2-arachidonoylglycerophosphocholine*	1.3	0.67	0.52	2.04	2.91	1.43					0.0008	0.0007	0.1054	0.1066	0.0036	0.0443	0.2631	0.7575	0.0626	0.4657	0.004	0.1186	0.0034	0.0022	2.0698e-05	2.9715e-05	0.0985	0.5472	0.2114	0.078	0.0146	0.0089
	1001	Lipid	Lysolipid	2-arachidonoylglycerophosphoethanolamine*	LC/MS neg	32815				2-arachidonoylglycerophosphoethanolamine*	0.5	0.77	1.03	0.979333	1.1165	2-arachidonoylglycerophosphoethanolamine*	2-arachidonoylglycerophosphoethanolamine*	1.86	1.49	0.8	2.89	3.08	1.07					0.0008	0.0007	0.461	0.2306	0.7816	0.6027	0.0143	0.3655	0.0445	0.4657	0.6311	0.7725	2.5024e-06	3.2605e-06	4.2136e-07	9.679e-07	0.5925	0.9176	0.0227	0.0139	3.7714e-07	9.011e-07
	1030	Lipid	Lysolipid	2-docosahexaenoylglycerophosphocholine*	LC/MS pos	35883				2-docosahexaenoylglycerophosphocholine*	0.54	1.06	1.5	1.53875	1.4303	2-docosahexaenoylglycerophosphocholine*	2-docosahexaenoylglycerophosphocholine*	1.23	1.14	0.93	2.4	3.13	1.31					0.5449	0.216	0.2068	0.1515	0.8923	0.6379	0.7313	0.9748	0.2731	0.6839	0.4486	0.708	0.0306	0.015	0.0703	0.0492	0.7051	0.9604	0.6433	0.1804	0.0858	0.0384
	786	Lipid	Fatty acid, dicarboxylate	2-hydroxyglutarate	GC/MS	37253	C02630	HMDB00606		2-hydroxyglutarate	2.57	0.61	0.73	0.907416	0.43079	2-hydroxyglutarate	2-hydroxyglutarate	1.31	1.23	0.94	0.31	0.35	1.12					5.526e-05	7.1637e-05	0.0051	0.0214	0.0332	0.1295	0.1677	0.7252	0.3434	0.748	0.6582	0.7807	3.5079e-07	5.5787e-07	9.7015e-07	2.0635e-06	0.7601	0.9729	0.7012	0.1911	0.0018	0.0014
	776	Lipid	Fatty acid, monohydroxy	2-hydroxypalmitate	LC/MS neg	35675				2-hydroxypalmitate	1.52	1.05	1.21	1.1493	1.30796	2-hydroxypalmitate	2-hydroxypalmitate	0.92	0.78	0.84	0.64	0.62	0.97					8.2923e-05	0.0001	0.5827	0.2631	0.0452	0.1476	0.3028	0.7575	0.009	0.4131	0.0971	0.4671	1.7429e-05	1.8344e-05	9.5371e-06	1.4937e-05	0.8532	0.9729	0.0002	0.0003	5.3062e-06	8.8748e-06
	774	Lipid	Fatty acid, monohydroxy	2-hydroxystearate	LC/MS neg	17945	C03045			2-hydroxystearate	1.13	0.85	0.91	0.992384	0.7823	2-hydroxystearate	2-hydroxystearate	1.05	1.03	0.98	0.78	0.83	1.06					0.3348	0.1451	0.3186	0.1885	0.6614	0.5708	0.8425	0.9953	0.9208	0.8617	0.9209	0.8595	0.0814	0.0349	0.195	0.1139	0.642	0.93	0.7854	0.2103	0.508	0.1436
	1020	Lipid	Lysolipid	2-linoleoylglycerophosphocholine*	LC/MS pos	35257				2-linoleoylglycerophosphocholine*	0.4	0.63	1.63	1.68015	1.53477	2-linoleoylglycerophosphocholine*	2-linoleoylglycerophosphocholine*	1.5	0.83	0.55	2.39	3.37	1.41					0.0003	0.0003	0.0684	0.0834	0.0143	0.0796	0.0825	0.6483	0.2579	0.6681	0.0055	0.1186	0.0004	0.0003	3.3441e-06	5.8196e-06	0.1412	0.6196	0.0666	0.0328	0.0008	0.0006
	999	Lipid	Lysolipid	2-linoleoylglycerophosphoethanolamine*	LC/MS neg	36593				2-linoleoylglycerophosphoethanolamine*	0.63	0.9	0.95	0.933935	0.965332	2-linoleoylglycerophosphoethanolamine*	2-linoleoylglycerophosphoethanolamine*	1.54	1.27	0.83	2.2	1.92	0.87					0.0033	0.0027	0.6296	0.2769	0.9759	0.655	0.0118	0.3632	0.1546	0.5643	0.2433	0.5985	4.5804e-06	5.6935e-06	4.8089e-05	6.3244e-05	0.4707	0.8833	0.0423	0.0232	4.0115e-06	6.823e-06
	1008	Lipid	Lysolipid	2-myristoylglycerophosphocholine*	LC/MS pos	35681				2-myristoylglycerophosphocholine*	0.31	0.67	2.51	2.63003	2.32356	2-myristoylglycerophosphocholine*	2-myristoylglycerophosphocholine*	1.3	0.57	0.43	2.83	4.63	1.63					0.0004	0.0004	0.0993	0.102	0.0005	0.0159	0.1913	0.7252	0.0543	0.4657	0.0019	0.1186	0.0012	0.0008	1.4087e-06	2.6671e-06	0.0373	0.361	0.322	0.1108	0.0042	0.003
	1018	Lipid	Lysolipid	2-oleoylglycerophosphocholine*	LC/MS pos	35254				2-oleoylglycerophosphocholine*	0.38	0.62	2.05	2.14422	1.90329	2-oleoylglycerophosphocholine*	2-oleoylglycerophosphocholine*	1.38	0.74	0.54	2.24	3.98	1.78					0.0003	0.0003	0.0714	0.0837	0.0017	0.0266	0.1535	0.7252	0.1441	0.5544	0.0053	0.1186	0.0011	0.0008	8.6122e-07	1.9022e-06	0.029	0.3357	0.1736	0.0682	0.002	0.0015
	1013	Lipid	Lysolipid	2-palmitoleoylglycerophosphocholine*	LC/MS pos	35819				2-palmitoleoylglycerophosphocholine*	0.46	0.62	1.35	1.47586	1.12863	2-palmitoleoylglycerophosphocholine*	2-palmitoleoylglycerophosphocholine*	1.13	0.88	0.78	1.55	2.6	1.68					0.0767	0.042	0.1526	0.1305	0.1804	0.3038	0.2655	0.7575	0.842	0.8588	0.191	0.5511	0.1446	0.0567	0.0048	0.0044	0.1438	0.6196	0.2767	0.0987	0.1005	0.0435
	1011	Lipid	Lysolipid	2-palmitoylglycerophosphocholine*	LC/MS pos	35253				2-palmitoylglycerophosphocholine*	0.47	0.6	1.99	1.94463	2.05988	2-palmitoylglycerophosphocholine*	2-palmitoylglycerophosphocholine*	1.43	0.77	0.54	1.83	3.26	1.78					0.0006	0.0006	0.0283	0.0515	0.0009	0.02	0.088	0.6483	0.1594	0.5643	0.0028	0.1186	0.0027	0.0018	6.4511e-07	1.4434e-06	0.0108	0.2254	0.1717	0.0681	0.0018	0.0014
	991	Lipid	Lysolipid	2-palmitoylglycerophosphoethanolamine*	LC/MS neg	35688				2-palmitoylglycerophosphoethanolamine*	0.51	0.95	1.48	1.68854	1.14437	2-palmitoylglycerophosphoethanolamine*	2-palmitoylglycerophosphoethanolamine*	1.03	0.93	0.9	1.94	2.73	1.41					0.0078	0.0056	0.932	0.348	0.0527	0.1613	0.7501	0.9823	0.8345	0.8588	0.5983	0.7683	0.0042	0.0026	4.1095e-05	5.5312e-05	0.129	0.6196	0.6103	0.1757	0.0094	0.0062
	1016	Lipid	Lysolipid	2-stearoylglycerophosphocholine*	LC/MS pos	35255				2-stearoylglycerophosphocholine*	0.45	0.63	1.96	2.03775	1.82579	2-stearoylglycerophosphocholine*	2-stearoylglycerophosphocholine*	1.46	0.7	0.48	2.05	3.06	1.49					0.0039	0.0031	0.1089	0.1082	0.0032	0.0414	0.1498	0.7252	0.1267	0.539	0.0042	0.1186	0.0062	0.0037	3.6239e-05	4.9551e-05	0.09	0.5424	0.3697	0.123	0.0113	0.0072
	900	Lipid	Carnitine metabolism	3-dehydrocarnitine*	LC/MS pos	32654				3-dehydrocarnitine*	1.17	1.16	0.83	0.855256	0.786563	3-dehydrocarnitine*	3-dehydrocarnitine*	0.86	1.1	1.29	0.85	0.78	0.92					0.3101	0.1381	0.4721	0.2333	0.2805	0.3777	0.3361	0.7586	0.6727	0.8107	0.1693	0.5349	0.2093	0.077	0.0974	0.0648	0.6765	0.9488	0.7051	0.1912	0.2912	0.1001
	984	Lipid	Ketone bodies	3-hydroxybutyrate (BHBA)	GC/MS	542	C01089	HMDB00357		3-hydroxybutyrate (BHBA)	2.58	0.91	0.96	0.998856	0.900151	3-hydroxybutyrate (BHBA)	3-hydroxybutyrate (BHBA)	1.16	1.06	0.91	0.41	0.39	0.96					1.9183e-09	5.7506e-09	0.2466	0.1658	0.7717	0.6001	0.2358	0.7357	0.6162	0.8043	0.4892	0.7289	2.0986e-09	5.158e-09	3.8393e-09	1.4379e-08	0.8539	0.9729	0.001	0.0011	1.3784e-05	1.9482e-05
	761	Lipid	Fatty acid, monohydroxy	3-hydroxypropanoate	GC/MS	42103	C01013	HMDB00700		3-hydroxypropanoate	1.13	1.01	1.01	1.07828	0.894552	3-hydroxypropanoate	3-hydroxypropanoate	1.14	1.21	1.07	1.02	1.08	1.07					0.1047	0.0556	0.9767	0.3569	0.9441	0.647	0.0889	0.6483	0.0212	0.4657	0.5175	0.741	0.957	0.2488	0.4244	0.2189	0.4559	0.8712	0.3322	0.1132	0.0882	0.0388
	941	Lipid	Bile acid metabolism	6-beta-hydroxylithocholate	LC/MS neg	36807	C15515	HMDB00811		6-beta-hydroxylithocholate	0.61	1.09	0.95	0.689029	1.39505	6-beta-hydroxylithocholate	6-beta-hydroxylithocholate	0.7	0.7	1	1.25	1.1	0.88					0.7569	0.2822	0.6126	0.2718	0.7615	0.5992	0.8518	0.9953	0.7018	0.8107	0.8444	0.8511	0.3184	0.1063	0.6974	0.323	0.5397	0.903	0.9511	0.2424	0.6935	0.1794
	1157	Lipid	Sterol/Steroid	7-alpha-hydroxy-3-oxo-4-cholestenoate (7-Hoca)	LC/MS neg	36776	C17337	HMDB12458		7-alpha-hydroxy-3-oxo-4-cholestenoate (7-Hoca)	1.52	1.79	1.68	1.52674	1.93339	7-alpha-hydroxy-3-oxo-4-cholestenoate (7-Hoca)	7-alpha-hydroxy-3-oxo-4-cholestenoate (7-Hoca)	0.79	0.84	1.06	0.93	0.93	1					0.0173	0.0113	0.0007	0.0077	0.0056	0.0541	0.1771	0.7252	0.3075	0.7075	0.7357	0.8136	0.8374	0.2241	0.5585	0.2757	0.7035	0.9604	5.1475e-06	9.1157e-06	0.4326	0.1266
	1105	Lipid	Sterol/Steroid	7-alpha-hydroxycholesterol	GC/MS	35692	C03594	HMDB01496		7-alpha-hydroxycholesterol	0.83	2.93	2.94	3.01477	2.80417	7-alpha-hydroxycholesterol	7-alpha-hydroxycholesterol	1.14	0.9	0.79	4.03	3.2	0.79					0.8072	0.2926	0.0548	0.0766	0.0045	0.049	0.4087	0.8059	0.9547	0.8623	0.3776	0.7019	0.0039	0.0024	0.0027	0.0027	0.8955	0.9729	0.0092	0.0067	0.0208	0.0116
	985	Lipid	Ketone bodies	acetoacetate	LC/MS neg	33963	C00164	HMDB00060		acetoacetate	1.9	0.75	1.29	1.22518	1.40162	acetoacetate	acetoacetate	1.1	0.69	0.63	0.43	0.47	1.09					0.0011	0.001	0.1762	0.1419	0.1442	0.2776	0.9066	0.9953	0.0487	0.4657	0.0375	0.3273	2.2134e-05	2.2797e-05	0.0002	0.0003	0.4782	0.8858	0.0423	0.0232	0.0003	0.0003
	901	Lipid	Carnitine metabolism	acetylcarnitine	LC/MS pos	32198	C02571	HMDB00201		acetylcarnitine	1.24	1.04	1.02	0.993192	1.06782	acetylcarnitine	acetylcarnitine	1.07	1	0.93	0.9	0.82	0.92					0.0014	0.0013	0.6419	0.2793	0.7308	0.596	0.2713	0.7575	0.9976	0.8709	0.27	0.6146	0.0748	0.0325	0.0038	0.0036	0.2219	0.711	0.019	0.0121	0.0876	0.0387
	735	Lipid	Long chain fatty acid	adrenate (22:4n6)	LC/MS neg	32980	C16527	HMDB02226		adrenate (22:4n6)	1.36	0.45	0.67	0.668856	0.666512	adrenate (22:4n6)	adrenate (22:4n6)	2.14	1.51	0.71	0.71	0.74	1.05					0.2802	0.1276	0.1537	0.1308	0.6797	0.5767	0.1972	0.7252	0.6674	0.8107	0.3852	0.7019	0.2232	0.0805	0.2877	0.1578	0.8741	0.9729	0.657	0.1832	0.8561	0.2115
	728	Lipid	Long chain fatty acid	arachidonate (20:4n6)	LC/MS neg	1110	C00219	HMDB01043		arachidonate (20:4n6)	1.28	0.89	0.98	0.963285	1.00347	arachidonate (20:4n6)	arachidonate (20:4n6)	1.11	0.94	0.85	0.78	0.72	0.93					0.0329	0.0196	0.3894	0.2084	0.8751	0.6297	0.3564	0.7714	0.446	0.7844	0.0962	0.4671	0.0379	0.0183	0.0073	0.0065	0.504	0.8881	0.3929	0.1277	0.0455	0.0228
	794	Lipid	Fatty acid, dicarboxylate	azelate (nonanedioate)	LC/MS neg	18362	C08261	HMDB00784		azelate (nonanedioate)	1.03	1.09	0.79	0.884387	0.639996	azelate (nonanedioate)	azelate (nonanedioate)	1.26	1.34	1.06	1.33	1.03	0.78					0.9814	0.3354	0.827	0.3214	0.4914	0.4939	0.256	0.7531	0.272	0.6839	0.9693	0.8624	0.1703	0.0653	0.6606	0.3126	0.3462	0.8673	0.7752	0.2081	0.2046	0.0757
	943	Lipid	Bile acid metabolism	beta-muricholate	LC/MS neg	31885	C17726	HMDB00415		beta-muricholate	0.18	1.75	1.05	1.12573	0.915964	beta-muricholate	beta-muricholate	0.21	0.17	0.82	1.99	0.98	0.49					0.0861	0.0469	0.0494	0.076	0.6888	0.5799	0.0404	0.5165	0.0276	0.4657	0.8674	0.853	0.1031	0.0428	0.9032	0.3842	0.0809	0.5106	0.701	0.1911	0.2069	0.0758
	1139	Lipid	Sterol/Steroid	beta-sitosterol	GC/MS	27414	C01753	HMDB00852		beta-sitosterol	0.96	0.83	0.88	0.920825	0.802541	beta-sitosterol	beta-sitosterol	1	1.06	1.06	0.86	0.97	1.12					0.7317	0.2756	0.1335	0.1204	0.2908	0.3806	0.9598	0.9976	0.6734	0.8107	0.7106	0.7986	0.2632	0.0915	0.7655	0.3426	0.409	0.8712	0.0965	0.0435	0.6462	0.1689
	890	Lipid	Fatty acid metabolism (also BCAA metabolism)	butyrylcarnitine	LC/MS pos	32412				butyrylcarnitine	1.07	0.81	0.71	0.750144	0.635314	butyrylcarnitine	butyrylcarnitine	1.18	1.37	1.17	0.89	0.91	1.02					0.4847	0.1965	0.1819	0.1436	0.019	0.0937	0.1514	0.7252	0.0126	0.4595	0.2584	0.612	0.5508	0.1661	0.5932	0.2879	0.95	0.9859	0.0814	0.0386	0.3489	0.1102
	1141	Lipid	Sterol/Steroid	campesterol	GC/MS	33997	C01789	HMDB02869		campesterol	0.9	0.82	0.88	0.879546	0.889566	campesterol	campesterol	1.06	1.13	1.07	0.97	1.11	1.15					0.2022	0.0973	0.0171	0.0367	0.1768	0.2996	0.491	0.8368	0.1798	0.5887	0.5069	0.7344	0.6242	0.185	0.2055	0.1188	0.0824	0.5122	0.0048	0.0038	0.126	0.0508
	691	Lipid	Medium chain fatty acid	caprate (10:0)	LC/MS neg	1642	C01571	HMDB00511		caprate (10:0)	0.7	1.01	1.12	1.15199	1.07791	caprate (10:0)	caprate (10:0)	0.89	0.79	0.89	1.29	1.27	0.98					0.0022	0.0018	0.987	0.3589	0.2532	0.3672	0.3756	0.7876	0.0401	0.4657	0.228	0.5984	0.0232	0.0119	0.0261	0.021	0.9615	0.9864	0.2267	0.0831	0.5371	0.1489
	687	Lipid	Medium chain fatty acid	caproate (6:0)	LC/MS neg	32489	C01585	HMDB00535		caproate (6:0)	0.97	0.95	0.96	0.95037	0.977953	caproate (6:0)	caproate (6:0)	1.1	1.03	0.93	1.07	1.02	0.94					0.6165	0.2379	0.4392	0.2244	0.6089	0.5425	0.238	0.7357	0.7266	0.8132	0.4029	0.7019	0.3625	0.1188	0.7348	0.3355	0.5653	0.9156	0.3044	0.1064	0.3216	0.1059
	689	Lipid	Medium chain fatty acid	caprylate (8:0)	LC/MS neg	32492	C06423	HMDB00482		caprylate (8:0)	0.75	0.97	1	1.06218	0.889085	caprylate (8:0)	caprylate (8:0)	1.12	1.07	0.96	1.44	1.42	0.99					0.0058	0.0044	0.6709	0.2861	0.8399	0.6245	0.3215	0.7585	0.6444	0.8107	0.5932	0.7683	0.0012	0.0008	0.0009	0.001	0.9264	0.982	0.0777	0.037	0.0047	0.0033
	899	Lipid	Carnitine metabolism	carnitine	LC/MS pos	15500	C00318			carnitine	1.03	1.11	1.05	0.946775	1.21187	carnitine	carnitine	0.92	0.95	1.03	0.99	0.96	0.97					0.7711	0.286	0.2116	0.1543	0.5876	0.535	0.2044	0.7309	0.462	0.7844	0.5874	0.7683	0.7553	0.2084	0.6276	0.3029	0.8619	0.9729	0.2304	0.0839	0.5004	0.1423
	921	Lipid	Bile acid metabolism	chenodeoxycholate	LC/MS neg	37789	C02528	HMDB00518		chenodeoxycholate	0.12	0.9	0.85	0.923104	0.716008	chenodeoxycholate	chenodeoxycholate	0.15	0.11	0.72	1.1	0.75	0.68					0.0634	0.0355	0.8468	0.3273	0.3589	0.4175	0.3031	0.7575	0.1113	0.5249	0.5623	0.7651	0.5064	0.1565	0.5211	0.2618	0.1949	0.6642	0.0876	0.0407	0.2377	0.0849
	972	Lipid	Inositol metabolism	chiro-inositol	GC/MS	37112				chiro-inositol	1.73	1.18	1.1	1.23895	0.865623	chiro-inositol	chiro-inositol	1.09	1.11	1.02	0.75	0.71	0.95					0.0002	0.0002	0.3773	0.2078	0.5627	0.5242	0.3432	0.7662	0.3139	0.7132	0.952	0.8595	0.028	0.014	0.0154	0.0129	0.8051	0.9729	0.0024	0.0023	0.5156	0.1449
	916	Lipid	Bile acid metabolism	cholate	LC/MS neg	22842	C00695	HMDB00619		cholate	0.11	0.84	0.75	0.45923	1.24167	cholate	cholate	0.23	0.14	0.61	1.78	0.98	0.55					0.0264	0.0162	0.4725	0.2333	0.8372	0.6245	0.1725	0.7252	0.0837	0.5008	0.703	0.7986	0.1089	0.0449	0.7488	0.3394	0.1954	0.6642	0.3093	0.1074	0.438	0.1274
	1102	Lipid	Sterol/Steroid	cholesterol	GC/MS	63	C00187	HMDB00067		cholesterol	0.81	0.99	1.04	1.05697	1.00306	cholesterol	cholesterol	1.03	1.06	1.03	1.26	1.36	1.08					0.0061	0.0045	0.8658	0.3305	0.5034	0.4939	0.7261	0.9748	0.5627	0.7844	0.8186	0.8407	0.0037	0.0024	0.0002	0.0002	0.2882	0.8167	0.1763	0.0686	0.0052	0.0037
	960	Lipid	Glycerolipid metabolism	choline	LC/MS pos	15506	C00114			choline	0.89	0.93	0.94	0.943142	0.938582	choline	choline	1.02	1.03	1.02	1.06	1.09	1.02					0.1547	0.078	0.4761	0.2343	0.5446	0.5163	0.8877	0.9953	0.6852	0.8107	0.7915	0.8301	0.3881	0.1264	0.2195	0.1257	0.7101	0.9604	0.1161	0.0504	0.5042	0.1429
	710	Lipid	Long chain fatty acid	cis-vaccenate (18:1n7)	GC/MS	33970	C08367			cis-vaccenate (18:1n7)	0.78	0.49	0.82	0.876005	0.728937	cis-vaccenate (18:1n7)	cis-vaccenate (18:1n7)	1.99	1.33	0.67	1.27	1.41	1.11					0.1689	0.0844	0.0142	0.0356	0.2756	0.3777	0.0207	0.4047	0.1316	0.539	0.3908	0.7019	0.2197	0.0797	0.0739	0.0512	0.5604	0.9156	0.0056	0.0044	0.0231	0.0126
	1134	Lipid	Sterol/Steroid	corticosterone	LC/MS pos	5983	C02140	HMDB01547		corticosterone	3.07	2.59	1.52	1.28271	1.91688	corticosterone	corticosterone	0.5	0.37	0.74	0.42	0.18	0.44					9.8509e-07	1.7719e-06	1.3224e-05	0.0014	0.0612	0.1739	0.0015	0.1585	5.8131e-05	0.0214	0.2942	0.6458	0.0001	0.0001	2.3361e-10	1.1499e-09	0.0002	0.0168	6.1002e-09	2.9475e-08	1.2886e-10	5.3879e-10
	898	Lipid	Carnitine metabolism	deoxycarnitine	LC/MS pos	36747	C01181	HMDB01161		deoxycarnitine	0.89	1.08	0.91	0.879084	0.960567	deoxycarnitine	deoxycarnitine	0.94	1	1.05	1.14	1.02	0.89					0.1345	0.0686	0.3292	0.1916	0.2937	0.381	0.4368	0.8157	0.8874	0.8588	0.524	0.7418	0.0913	0.0381	0.7505	0.3394	0.1665	0.6342	0.3603	0.1212	0.7791	0.1964
	926	Lipid	Bile acid metabolism	deoxycholate	LC/MS neg	1114	C04483	HMDB00626		deoxycholate	0.61	0.95	0.94	0.762724	1.23504	deoxycholate	deoxycholate	1.32	1.41	1.07	2.05	2.17	1.05					0.0221	0.014	0.8207	0.3213	0.6768	0.5767	0.1697	0.7252	0.0364	0.4657	0.4486	0.708	0.001	0.0007	0.0002	0.0002	0.5696	0.9162	0.0881	0.0407	0.0001	0.0002
	724	Lipid	Long chain fatty acid	dihomo-linoleate (20:2n6)	LC/MS neg	17805	C16525			dihomo-linoleate (20:2n6)	1.04	0.3	0.44	0.418067	0.467588	dihomo-linoleate (20:2n6)	dihomo-linoleate (20:2n6)	2.96	1.73	0.58	0.86	0.73	0.85					0.8493	0.304	0.0871	0.0939	0.6066	0.5425	0.1436	0.7245	0.921	0.8617	0.1193	0.4789	0.6532	0.1894	0.4226	0.2186	0.7226	0.968	0.2367	0.0857	0.3951	0.118
	678	Lipid	Essential fatty acid	dihomo-linolenate (20:3n3 or n6)	LC/MS neg	35718	C03242	HMDB02925		dihomo-linolenate (20:3n3 or n6)	1.38	0.42	0.54	0.529335	0.545025	dihomo-linolenate (20:3n3 or n6)	dihomo-linolenate (20:3n3 or n6)	2.3	1.56	0.68	0.69	0.61	0.87					0.2307	0.1084	0.0756	0.0845	0.412	0.4441	0.0615	0.6483	0.6151	0.8043	0.1645	0.5261	0.2704	0.0934	0.1315	0.0824	0.6756	0.9488	0.4123	0.1324	0.4358	0.1271
	733	Lipid	Long chain fatty acid	docosadienoate (22:2n6)	LC/MS neg	32415	C16533			docosadienoate (22:2n6)	0.97	0.68	0.73	0.670944	0.82078	docosadienoate (22:2n6)	docosadienoate (22:2n6)	1.79	1.43	0.8	1.26	1.08	0.85					0.8686	0.3086	0.6415	0.2793	0.7296	0.596	0.2182	0.7357	0.6249	0.81	0.453	0.708	0.3489	0.115	0.7574	0.3398	0.5279	0.9022	0.5732	0.1679	0.3008	0.1027
	795	Lipid	Fatty acid, dicarboxylate	docosadioate	LC/MS neg	39837				docosadioate	0.44	0.85	1.04	1.14929	0.856938	docosadioate	docosadioate	0.98	0.99	1.01	1.89	2.35	1.24					4.4593e-10	1.6453e-09	0.0639	0.0822	0.7555	0.5992	0.9827	0.9976	0.9774	0.8672	0.9948	0.8685	2.4522e-07	4.018e-07	1.7939e-10	9.0899e-10	0.0326	0.3563	1.6063e-06	3.7118e-06	1.6266e-06	3.4007e-06
	682	Lipid	Essential fatty acid	docosahexaenoate (DHA; 22:6n3)	LC/MS neg	19323	C06429	HMDB02183		docosahexaenoate (DHA; 22:6n3)	1.17	0.69	1.05	0.967316	1.17872	docosahexaenoate (DHA; 22:6n3)	docosahexaenoate (DHA; 22:6n3)	1.44	0.89	0.61	0.85	0.79	0.93					0.3502	0.1509	0.3875	0.2084	0.3894	0.4276	0.2972	0.7575	0.3432	0.748	0.0504	0.3649	0.4501	0.1436	0.3072	0.168	0.7875	0.9729	0.5898	0.1718	0.2249	0.0815
	680	Lipid	Essential fatty acid	docosapentaenoate (n3 DPA; 22:5n3)	LC/MS neg	32504	C16513	HMDB01976		docosapentaenoate (n3 DPA; 22:5n3)	1.39	0.31	0.45	0.435098	0.479728	docosapentaenoate (n3 DPA; 22:5n3)	docosapentaenoate (n3 DPA; 22:5n3)	3.13	1.9	0.61	0.7	0.62	0.88					0.3012	0.135	0.1519	0.1305	0.8556	0.6245	0.1037	0.6529	0.9349	0.8617	0.1213	0.4789	0.4043	0.1309	0.2576	0.1432	0.7618	0.9729	0.7327	0.1977	0.4164	0.1229
	681	Lipid	Essential fatty acid	docosapentaenoate (n6 DPA; 22:5n6)	LC/MS neg	37478	C16513	HMDB13123		docosapentaenoate (n6 DPA; 22:5n6)	1.09	0.52	0.75	0.65783	0.890346	docosapentaenoate (n6 DPA; 22:5n6)	docosapentaenoate (n6 DPA; 22:5n6)	2	1.23	0.62	0.96	0.84	0.88					0.622	0.2391	0.444	0.2249	0.9047	0.6379	0.2769	0.7575	0.7536	0.8159	0.1637	0.5261	0.8677	0.2294	0.4926	0.2489	0.6027	0.9176	0.9289	0.2378	0.3973	0.1183
	804	Lipid	Fatty acid, dicarboxylate	eicosanodioate	LC/MS neg	39831				eicosanodioate	0.75	0.99	1.04	1.13779	0.877068	eicosanodioate	eicosanodioate	0.95	0.96	1.01	1.25	1.32	1.06					0.0149	0.01	0.7981	0.3141	0.7442	0.5992	0.7533	0.9823	0.7715	0.8292	0.9809	0.8631	0.0559	0.0258	0.0136	0.0115	0.5452	0.903	0.1615	0.0655	0.2604	0.0914
	679	Lipid	Essential fatty acid	eicosapentaenoate (EPA; 20:5n3)	LC/MS neg	18467	C06428	HMDB01999		eicosapentaenoate (EPA; 20:5n3)	1.37	0.51	0.85	0.890416	0.794382	eicosapentaenoate (EPA; 20:5n3)	eicosapentaenoate (EPA; 20:5n3)	2.26	1.09	0.48	0.84	0.68	0.81					0.1981	0.0963	0.2691	0.1725	0.8721	0.6291	0.0911	0.6483	0.7902	0.8335	0.0523	0.3687	0.489	0.1524	0.1649	0.1001	0.4784	0.8858	0.841	0.2213	0.1661	0.0638
	722	Lipid	Long chain fatty acid	eicosenoate (20:1n9 or 11)	LC/MS neg	33587		HMDB02231		eicosenoate (20:1n9 or 11)	1.01	0.5	0.69	0.622416	0.792857	eicosenoate (20:1n9 or 11)	eicosenoate (20:1n9 or 11)	2.43	1.67	0.69	1.21	1.13	0.94					0.96	0.3326	0.3661	0.2046	0.8046	0.6151	0.1671	0.7252	0.8929	0.8588	0.2109	0.588	0.5901	0.1758	0.6659	0.3129	0.9146	0.9792	0.6817	0.1887	0.375	0.1151
	809	Lipid	Fatty acid, amide	erucamide	GC/MS	41729				erucamide	0.62	1.14	0.82	0.857131	0.767829	erucamide	erucamide	0.85	1.05	1.24	1.56	1.4	0.9					0.1612	0.0808	0.8539	0.3276	0.5328	0.5085	0.7968	0.987	0.569	0.7844	0.4094	0.7019	0.1835	0.0692	0.1775	0.1051	0.9848	0.9872	0.2865	0.1012	0.3945	0.118
	1083	Lipid	Sphingolipid	erythro-sphingosine-1-phosphate	LC/MS pos	34445		HMDB00277		erythro-sphingosine-1-phosphate	0.72	0.82	2.18	2.0831	2.35308	erythro-sphingosine-1-phosphate	erythro-sphingosine-1-phosphate	1.2	0.55	0.46	1.36	1.68	1.23					0.4768	0.1938	0.8808	0.3354	0.0126	0.0757	0.8197	0.9912	0.0993	0.5008	0.0623	0.3873	0.2784	0.0953	0.1089	0.0714	0.5923	0.9176	0.2459	0.0883	0.5485	0.1508
	959	Lipid	Glycerolipid metabolism	glycerol	GC/MS	15122	C00116	HMDB00131		glycerol	1.32	0.62	0.88	0.926993	0.814225	glycerol	glycerol	1.76	1.14	0.65	0.83	0.77	0.92					0.104	0.0556	0.0738	0.0837	0.6078	0.5425	0.0376	0.499	0.501	0.7844	0.1493	0.5097	0.185	0.0692	0.1411	0.0874	0.8795	0.9729	0.6928	0.1911	0.5236	0.1459
	961	Lipid	Glycerolipid metabolism	glycerol 3-phosphate (G3P)	GC/MS	15365	C00093	HMDB00126		glycerol 3-phosphate (G3P)	0.96	0.69	0.82	0.877586	0.734584	glycerol 3-phosphate (G3P)	glycerol 3-phosphate (G3P)	1.25	1.13	0.9	0.9	0.97	1.08					0.6403	0.2444	0.0021	0.0132	0.0856	0.2205	0.0906	0.6483	0.307	0.7075	0.4889	0.7289	0.2918	0.0989	0.7992	0.3512	0.4215	0.8712	0.0028	0.0025	0.8387	0.2085
	962	Lipid	Glycerolipid metabolism	glycerophosphorylcholine (GPC)	LC/MS pos	15990	C00670	HMDB00086		glycerophosphorylcholine (GPC)	1	0.78	0.7	0.708777	0.681868	glycerophosphorylcholine (GPC)	glycerophosphorylcholine (GPC)	1.12	1.13	1.01	0.87	0.79	0.91					0.7688	0.2859	0.0725	0.0837	0.0375	0.1344	0.5165	0.8431	0.588	0.7928	0.9143	0.8595	0.3773	0.1233	0.1983	0.1154	0.6804	0.9492	0.0174	0.0112	0.8598	0.2115
	919	Lipid	Bile acid metabolism	glycocholate	LC/MS neg	18476	C01921	HMDB00138		glycocholate	0.28	1.03	1.38	1.52051	1.15528	glycocholate	glycocholate	1.07	0.62	0.58	3.97	3.11	0.78					0.0102	0.0071	0.4882	0.2357	0.5047	0.4939	0.6199	0.9214	0.7879	0.8335	0.4453	0.708	0.0168	0.0088	0.0035	0.0034	0.5505	0.903	0.1244	0.0529	0.071	0.0324
	688	Lipid	Medium chain fatty acid	heptanoate (7:0)	LC/MS neg	1644	C17714	HMDB00666		heptanoate (7:0)	0.54	0.95	0.9	0.989027	0.759027	heptanoate (7:0)	heptanoate (7:0)	1.15	1.2	1.05	2	2	1					1.9059e-05	2.6626e-05	0.6414	0.2793	0.5247	0.5056	0.459	0.8264	0.259	0.6681	0.6935	0.7986	7.7354e-06	9.0927e-06	3.7123e-06	6.3957e-06	0.8234	0.9729	0.0014	0.0015	4.7681e-05	5.9811e-05
	798	Lipid	Fatty acid, dicarboxylate	hexadecanedioate	LC/MS neg	35678		HMDB00672		hexadecanedioate	1.1	1.09	0.95	1.00078	0.854454	hexadecanedioate	hexadecanedioate	1.01	0.9	0.89	1	0.78	0.77					0.3247	0.142	0.5675	0.2593	0.7182	0.5943	0.8187	0.9912	0.5191	0.7844	0.3834	0.7019	0.8506	0.2271	0.0509	0.0373	0.0758	0.503	0.4889	0.1492	0.1034	0.0445
	902	Lipid	Carnitine metabolism	hexanoylcarnitine	LC/MS pos	32328	C01585	HMDB00705		hexanoylcarnitine	1.41	1.28	1.43	1.34793	1.57664	hexanoylcarnitine	hexanoylcarnitine	0.96	0.77	0.81	0.87	0.79	0.91					0.0174	0.0114	0.2609	0.1713	0.0074	0.0632	0.878	0.9953	0.0556	0.4657	0.0768	0.4203	0.1434	0.0566	0.1105	0.072	0.8899	0.9729	0.0006	0.0007	0.0489	0.0244
	686	Lipid	Medium chain fatty acid	isocaproate	LC/MS neg	22273		HMDB00689		isocaproate	2.59	2.26	1.36	1.20765	1.61333	isocaproate	isocaproate	0.55	0.54	0.98	0.48	0.28	0.59					1.8588e-06	3.1102e-06	3.6751e-05	0.0014	0.1599	0.283	0.0019	0.1585	0.0045	0.3251	0.7542	0.8174	0.0001	0.0001	1.0276e-08	3.2784e-08	0.0064	0.1571	4.1076e-08	1.6172e-07	2.1976e-08	6.8916e-08
	894	Lipid	Fatty acid metabolism	isovalerate	LC/MS neg	34732	C08262	HMDB00718		isovalerate	2.57	0.69	0.89	0.847582	0.954646	isovalerate	isovalerate	1.17	0.99	0.85	0.31	0.34	1.09					1.6689e-09	5.2205e-09	0.0123	0.0329	0.4046	0.4378	0.2388	0.7357	0.9557	0.8623	0.2611	0.6135	1.8177e-11	6.3409e-11	1.3384e-10	7.6863e-10	0.5277	0.9022	0.0196	0.0124	2.6978e-07	6.7681e-07
	694	Lipid	Medium chain fatty acid	laurate (12:0)	LC/MS neg	1645	C02679	HMDB00638		laurate (12:0)	0.85	1.12	1.09	1.07757	1.11436	laurate (12:0)	laurate (12:0)	0.81	0.82	1.01	1.07	1.05	0.98					0.1851	0.0909	0.2406	0.1652	0.3308	0.4118	0.0799	0.6483	0.0911	0.5008	0.948	0.8595	0.4616	0.1468	0.5502	0.2724	0.8888	0.9729	0.6356	0.1787	0.675	0.175
	673	Lipid	Essential fatty acid	linoleate (18:2n6)	LC/MS neg	1105	C01595	HMDB00673		linoleate (18:2n6)	1.01	0.7	0.9	0.888484	0.920938	linoleate (18:2n6)	linoleate (18:2n6)	1.6	1.14	0.71	1.11	1.02	0.92					0.9626	0.3326	0.2694	0.1725	0.6294	0.5517	0.0999	0.6483	0.7875	0.8335	0.0574	0.3794	0.5449	0.166	0.7946	0.3501	0.7293	0.9705	0.6965	0.1911	0.1846	0.07
	677	Lipid	Essential fatty acid	linolenate [alpha or gamma; (18:3n3 or 6)]	LC/MS neg	34035	C06427	HMDB01388		linolenate [alpha or gamma; (18:3n3 or 6)]	1.05	0.58	0.68	0.641799	0.737343	linolenate [alpha or gamma; (18:3n3 or 6)]	linolenate [alpha or gamma; (18:3n3 or 6)]	2	1.43	0.72	1.11	0.92	0.83					0.8925	0.3163	0.3635	0.2046	0.6827	0.5768	0.1357	0.7245	0.801	0.84	0.0832	0.4348	0.6433	0.189	0.9825	0.4037	0.659	0.937	0.8314	0.2201	0.2374	0.0849
	704	Lipid	Long chain fatty acid	margarate (17:0)	LC/MS neg	1121		HMDB02259		margarate (17:0)	0.97	0.67	0.8	0.807282	0.790128	margarate (17:0)	margarate (17:0)	1.43	1.11	0.78	0.99	0.91	0.93					0.8187	0.2953	0.0892	0.0955	0.4904	0.4939	0.1769	0.7252	0.9983	0.8709	0.1762	0.5376	0.8927	0.2338	0.6427	0.3084	0.7419	0.9729	0.1312	0.0549	0.4659	0.1347
	971	Lipid	Inositol metabolism	myo-inositol	GC/MS	19934	C00137	HMDB00211		myo-inositol	0.86	0.89	1.09	1.11794	1.03921	myo-inositol	myo-inositol	0.93	0.86	0.92	0.96	1.08	1.13					0.1699	0.0844	0.3663	0.2046	0.337	0.4172	0.3453	0.767	0.1415	0.5544	0.5894	0.7683	0.6398	0.1885	0.3895	0.2059	0.1872	0.6642	0.444	0.1392	0.6038	0.1607
	698	Lipid	Long chain fatty acid	myristate (14:0)	LC/MS neg	1365	C06424	HMDB00806		myristate (14:0)	1.04	0.66	0.82	0.810077	0.847289	myristate (14:0)	myristate (14:0)	1.55	1.15	0.74	0.98	0.91	0.92					0.7821	0.2883	0.1967	0.1498	0.7886	0.6062	0.1865	0.7252	0.9376	0.8617	0.2132	0.588	0.8059	0.2179	0.6412	0.3084	0.8253	0.9729	0.456	0.1401	0.5569	0.1521
	699	Lipid	Long chain fatty acid	myristoleate (14:1n5)	LC/MS neg	32418	C08322	HMDB02000		myristoleate (14:1n5)	1.32	0.9	1.32	1.27941	1.38882	myristoleate (14:1n5)	myristoleate (14:1n5)	1.6	0.86	0.53	1.09	0.86	0.79					0.2247	0.1064	0.9115	0.342	0.1125	0.2573	0.3832	0.7888	0.3268	0.7249	0.068	0.4007	0.6459	0.1893	0.5496	0.2724	0.889	0.9729	0.121	0.0517	0.3329	0.1069
	799	Lipid	Fatty acid, dicarboxylate	octadecanedioate	LC/MS neg	36754		HMDB00782		octadecanedioate	0.87	0.88	1.14	1.251	0.941899	octadecanedioate	octadecanedioate	1.11	0.91	0.82	1.13	1.19	1.05					0.3289	0.1434	0.2874	0.1774	0.2906	0.3806	0.3982	0.7964	0.4666	0.7844	0.1197	0.4789	0.4491	0.1436	0.1928	0.113	0.5787	0.9176	0.5687	0.167	0.517	0.1449
	708	Lipid	Long chain fatty acid	oleate (18:1n9)	GC/MS	1359	C00712	HMDB00207		oleate (18:1n9)	0.88	0.41	0.72	0.721288	0.723399	oleate (18:1n9)	oleate (18:1n9)	2.77	1.48	0.53	1.3	1.21	0.93					0.5365	0.2136	0.0697	0.0834	0.6166	0.5451	0.0313	0.499	0.4665	0.7844	0.1428	0.508	0.3276	0.1087	0.3981	0.2091	0.892	0.9729	0.0918	0.0417	0.0869	0.0387
	914	Lipid	Carnitine metabolism	oleoylcarnitine	LC/MS pos	35160		HMDB05065		oleoylcarnitine	0.95	1.52	2.86	2.66959	3.17022	oleoylcarnitine	oleoylcarnitine	0.92	0.51	0.55	1.47	1.52	1.04					0.7876	0.2883	0.1514	0.1305	3.3244e-05	0.0031	0.8892	0.9953	0.0162	0.4595	0.0115	0.1614	0.1907	0.0711	0.0684	0.0481	0.5915	0.9176	0.0007	0.0008	0.3218	0.1059
	701	Lipid	Long chain fatty acid	palmitate (16:0)	LC/MS neg	1336	C00249	HMDB00220		palmitate (16:0)	0.91	0.73	0.88	0.908205	0.835689	palmitate (16:0)	palmitate (16:0)	1.28	1.04	0.81	1.02	1	0.98					0.5349	0.2136	0.0935	0.0969	0.8348	0.6245	0.2867	0.7575	0.7403	0.8135	0.1651	0.5261	0.9911	0.2552	0.935	0.3919	0.9261	0.982	0.1482	0.0608	0.6156	0.1633
	702	Lipid	Long chain fatty acid	palmitoleate (16:1n7)	LC/MS neg	33447	C08362	HMDB03229		palmitoleate (16:1n7)	1.54	0.55	0.73	0.709841	0.770683	palmitoleate (16:1n7)	palmitoleate (16:1n7)	2.54	1.37	0.54	0.91	0.65	0.71					0.2003	0.0968	0.4932	0.2358	0.7487	0.5992	0.2043	0.7309	0.8039	0.8407	0.1313	0.4879	0.4859	0.1519	0.2261	0.1281	0.602	0.9176	0.5932	0.172	0.332	0.1069
	1086	Lipid	Sphingolipid	palmitoyl sphingomyelin	GC/MS	37506				palmitoyl sphingomyelin	1.28	1.19	1.18	1.11427	1.29383	palmitoyl sphingomyelin	palmitoyl sphingomyelin	0.93	1.05	1.13	0.87	0.97	1.12					0.0234	0.0145	0.1773	0.1421	0.087	0.2205	0.5313	0.8525	0.6935	0.8107	0.3098	0.6759	0.1145	0.0467	0.8398	0.3644	0.1664	0.6342	0.0029	0.0026	0.1723	0.0658
	912	Lipid	Carnitine metabolism	palmitoylcarnitine	LC/MS pos	22189	C02990			palmitoylcarnitine	0.82	1.1	2.48	2.37079	2.6701	palmitoylcarnitine	palmitoylcarnitine	1.08	0.52	0.48	1.46	1.59	1.09					0.7364	0.2767	0.8273	0.3214	0.0005	0.0159	0.542	0.8599	0.0348	0.4657	0.0078	0.1293	0.2473	0.0868	0.064	0.0455	0.4698	0.8833	0.0424	0.0232	0.2948	0.101
	690	Lipid	Medium chain fatty acid	pelargonate (9:0)	LC/MS neg	12035	C01601	HMDB00847		pelargonate (9:0)	0.51	1.02	1.02	1.07616	0.918739	pelargonate (9:0)	pelargonate (9:0)	1.02	0.97	0.95	2.03	1.93	0.95					1.0485e-06	1.847e-06	0.9462	0.3513	0.7582	0.5992	0.8953	0.9953	0.7137	0.8107	0.6185	0.7725	5.4065e-07	8.0093e-07	1.2766e-06	2.4711e-06	0.7963	0.9729	0.0037	0.0032	0.0002	0.0002
	700	Lipid	Long chain fatty acid	pentadecanoate (15:0)	GC/MS	1361	C16537	HMDB00826		pentadecanoate (15:0)	0.81	0.76	0.81	0.837237	0.767637	pentadecanoate (15:0)	pentadecanoate (15:0)	1.45	1.17	0.8	1.36	1.17	0.86					0.2557	0.1176	0.683	0.2895	0.4681	0.4875	0.496	0.8406	0.6439	0.8107	0.8261	0.8458	0.1608	0.0621	0.3808	0.2019	0.5906	0.9176	0.1922	0.0732	0.3275	0.1067
	973	Lipid	Inositol metabolism	pinitol	GC/MS	37086	C03844			pinitol	1.82	0.77	1.16	1.25113	1.01962	pinitol	pinitol	1.14	1.08	0.95	0.48	0.69	1.43					0.0021	0.0018	0.0735	0.0837	0.3529	0.4172	0.3962	0.7964	0.5436	0.7844	0.8078	0.834	0.0001	0.0001	0.0904	0.0608	0.0152	0.2445	0.1751	0.0684	0.0598	0.0285
	888	Lipid	Fatty acid metabolism (also BCAA metabolism)	propionylcarnitine	LC/MS pos	32452	C03017	HMDB00824		propionylcarnitine	1.22	1.12	1.07	0.974196	1.22776	propionylcarnitine	propionylcarnitine	1.07	1.08	1.01	0.98	0.95	0.97					0.0117	0.008	0.1709	0.1399	0.4652	0.4866	0.2948	0.7575	0.2428	0.6383	0.902	0.8588	0.8571	0.2272	0.4795	0.2444	0.5973	0.9176	0.0087	0.0064	0.8245	0.2058
	793	Lipid	Fatty acid, dicarboxylate	sebacate (decanedioate)	LC/MS neg	32398	C08277	HMDB00792		sebacate (decanedioate)	2.33	0.86	0.34	0.221038	0.533668	sebacate (decanedioate)	sebacate (decanedioate)	1.05	0.8	0.76	0.39	0.12	0.3					0.0185	0.0119	0.3018	0.184	0.1079	0.251	0.4286	0.8076	0.7336	0.8135	0.6502	0.7763	0.01	0.0057	0.0005	0.0006	0.298	0.8355	0.8921	0.2324	0.0651	0.0305
	807	Lipid	Fatty acid, amide	stearamide	GC/MS	37487	C13846			stearamide	0.94	1.48	0.75	0.765435	0.734273	stearamide	stearamide	0.79	1.16	1.47	1.25	0.94	0.75					0.7563	0.2822	0.2738	0.1739	0.241	0.3614	0.3034	0.7575	0.4389	0.7844	0.0753	0.4184	0.7064	0.1996	0.9244	0.3903	0.6375	0.93	0.8216	0.2183	0.6376	0.1671
	706	Lipid	Long chain fatty acid	stearate (18:0)	LC/MS neg	1358	C01530	HMDB00827		stearate (18:0)	0.88	0.79	0.95	0.965598	0.919968	stearate (18:0)	stearate (18:0)	1.1	0.91	0.82	0.99	0.98	0.99					0.2647	0.1209	0.0536	0.0765	0.7624	0.5992	0.505	0.8431	0.3269	0.7249	0.1035	0.4682	0.8558	0.2272	0.8691	0.3762	0.9865	0.9872	0.0549	0.0283	0.4947	0.141
	715	Lipid	Long chain fatty acid	stearidonate (18:4n3)	LC/MS neg	33969	C16300	HMDB06547		stearidonate (18:4n3)	1.04	0.65	0.86	0.855912	0.867094	stearidonate (18:4n3)	stearidonate (18:4n3)	1.79	1.17	0.66	1.11	0.97	0.87					0.9685	0.3326	0.6479	0.2793	0.2518	0.3672	0.4624	0.8264	0.2643	0.671	0.068	0.4007	0.7494	0.2073	0.9442	0.3929	0.803	0.9729	0.7041	0.1912	0.3333	0.1069
	913	Lipid	Carnitine metabolism	stearoylcarnitine	LC/MS pos	34409		HMDB00848		stearoylcarnitine	0.77	1.07	1.91	1.86665	1.98414	stearoylcarnitine	stearoylcarnitine	1.07	0.7	0.65	1.49	1.73	1.16					0.2163	0.1027	0.8576	0.3282	0.0011	0.02	0.4917	0.8368	0.1057	0.5198	0.0237	0.2697	0.0391	0.0187	0.0033	0.0032	0.327	0.8498	0.1655	0.0666	0.1489	0.0584
	922	Lipid	Bile acid metabolism	taurochenodeoxycholate	LC/MS neg	18494	C05465	HMDB00951		taurochenodeoxycholate	0.42	0.56	1.12	1.36031	0.725308	taurochenodeoxycholate	taurochenodeoxycholate	1.24	0.94	0.76	1.66	2.53	1.53					0.0004	0.0004	0.0171	0.0367	0.9515	0.647	0.3393	0.7616	0.9777	0.8672	0.3256	0.6859	0.0223	0.0114	0.0003	0.0004	0.129	0.6196	0.0007	0.0008	0.0179	0.0105
	920	Lipid	Bile acid metabolism	taurocholate	LC/MS neg	18497	C05122	HMDB00036		taurocholate	0.11	0.34	1.27	1.55328	0.810521	taurocholate	taurocholate	1.08	0.65	0.61	3.17	7.26	2.29					1.0589e-09	3.5436e-09	0.0006	0.0073	0.4479	0.4773	0.9021	0.9953	0.2007	0.5922	0.1619	0.5261	0.0001	0.0001	6.0186e-09	1.9941e-08	0.0038	0.1398	1.9765e-07	5.3871e-07	0.0004	0.0004
	927	Lipid	Bile acid metabolism	taurodeoxycholate	LC/MS neg	12261	C05463	HMDB00896		taurodeoxycholate	0.25	0.66	0.92	0.827186	1.06207	taurodeoxycholate	taurodeoxycholate	1.24	0.85	0.69	3.29	3.14	0.95					9.8144e-08	2.2066e-07	0.0773	0.0857	0.76	0.5992	0.4174	0.8076	0.6974	0.8107	0.2328	0.5984	2.6125e-06	3.3634e-06	9.9382e-07	2.0827e-06	0.7709	0.9729	1.3319e-05	2.1132e-05	0.0001	0.0001
	951	Lipid	Bile acid metabolism	tauroursodeoxycholate	LC/MS neg	39378		HMDB00874		tauroursodeoxycholate	0.47	0.49	1.11	1.29961	0.793184	tauroursodeoxycholate	tauroursodeoxycholate	1.12	0.82	0.74	1.16	1.95	1.67					0.0108	0.0074	0.0073	0.0255	0.9514	0.647	0.671	0.9413	0.7169	0.8107	0.4324	0.708	0.7822	0.2126	0.0303	0.0238	0.0562	0.4656	0.0026	0.0024	0.4147	0.1228
	692	Lipid	Medium chain fatty acid	undecanoate (11:0)	LC/MS neg	12067		HMDB00947		undecanoate (11:0)	0.79	1.52	0.99	0.919256	1.11361	undecanoate (11:0)	undecanoate (11:0)	0.83	1.24	1.49	1.59	1.55	0.98					0.124	0.0649	0.0081	0.0264	0.8565	0.6245	0.2495	0.7528	0.1318	0.539	0.0098	0.1501	0.0028	0.0018	0.0055	0.005	0.7988	0.9729	0.5561	0.1642	0.0113	0.0072
	892	Lipid	Fatty acid metabolism	valerylcarnitine	LC/MS pos	34406		HMDB13128		valerylcarnitine	0.77	1.02	0.96	1.08568	0.749207	valerylcarnitine	valerylcarnitine	1.03	0.85	0.82	1.36	1.05	0.77					0.2294	0.1082	0.7419	0.298	0.8294	0.6245	0.7539	0.9823	0.5565	0.7844	0.3689	0.7019	0.0689	0.0304	0.6839	0.3193	0.1526	0.6234	0.527	0.1578	0.1894	0.0709
	1260	Nucleotide	Pyrimidine metabolism, cytidine containing	2'-deoxycytidine	LC/MS pos	15949	C00881	HMDB00014		2'-deoxycytidine	1.19	1.22	1.07	1.07779	1.0459	2'-deoxycytidine	2'-deoxycytidine	1.08	1.02	0.94	1.11	0.92	0.82					0.0006	0.0005	8.518e-05	0.0019	0.1507	0.2795	0.0914	0.6483	0.7234	0.8132	0.1775	0.5376	0.024	0.0121	0.0623	0.0445	0.0001	0.0118	1.987e-06	4.3105e-06	0.0008	0.0007
	1278	Nucleotide	Pyrimidine metabolism, uracil containing	5,6-dihydrouracil	GC/MS	1559	C00429	HMDB00076		5,6-dihydrouracil	1.32	0.73	0.67	0.744513	0.535074	5,6-dihydrouracil	5,6-dihydrouracil	1.12	1.12	1	0.62	0.56	0.91					0.0915	0.0495	0.0365	0.0622	0.008	0.065	0.5729	0.8856	0.4709	0.7844	0.8741	0.853	0.0019	0.0013	0.0005	0.0005	0.6439	0.93	0.0701	0.034	0.07	0.0321
	1266	Nucleotide	Pyrimidine metabolism, cytidine containing	5-methyl-2'-deoxycytidine	LC/MS pos	38159	C03592			5-methyl-2'-deoxycytidine	1.21	1.1	1.37	1.40913	1.30409	5-methyl-2'-deoxycytidine	5-methyl-2'-deoxycytidine	1.02	1.04	1.02	0.93	1.18	1.27					0.0036	0.0029	0.1402	0.1255	3.2474e-05	0.0031	0.6414	0.9269	0.4089	0.7701	0.717	0.7988	0.2717	0.0936	0.0208	0.017	0.0011	0.0611	3.5401e-06	6.5215e-06	0.0196	0.0114
	1253	Nucleotide	Pyrimidine metabolism, cytidine containing	5-methylcytidine	LC/MS pos	22119		HMDB00982		5-methylcytidine	1.21	1.1	1.06	1.05385	1.05986	5-methylcytidine	5-methylcytidine	0.97	0.91	0.94	0.88	0.8	0.91					5.6662e-06	8.5826e-06	0.0206	0.0414	0.158	0.2813	0.4681	0.8264	0.0256	0.4657	0.121	0.4789	0.0011	0.0008	3.1374e-07	7.5072e-07	0.0144	0.2445	5.2311e-06	9.1157e-06	2.8321e-06	5.1673e-06
	1208	Nucleotide	Purine metabolism, adenine containing	adenosine 5'-monophosphate (AMP)	LC/MS pos	32342	C00020	HMDB00045		adenosine 5'-monophosphate (AMP)	0.75	0.48	1.28	1.24306	1.34311	adenosine 5'-monophosphate (AMP)	adenosine 5'-monophosphate (AMP)	1.86	0.69	0.37	1.2	1.18	0.98					0.3795	0.1606	0.5799	0.2631	0.2747	0.3777	0.4066	0.8059	0.4599	0.7844	0.1206	0.4789	0.2492	0.0872	0.2186	0.1255	0.9363	0.9859	0.8457	0.2215	0.3454	0.1097
	1248	Nucleotide	Purine metabolism, urate metabolism	allantoin	GC/MS	1107	C02350	HMDB00462		allantoin	6.3	1.04	1.13	1.21232	0.991102	allantoin	allantoin	1.03	0.98	0.95	0.17	0.18	1.03					8.804e-12	5.2784e-11	0.7897	0.3116	0.5876	0.535	0.9111	0.9953	0.9839	0.8673	0.9271	0.8595	5.46e-12	2.0361e-11	5.1143e-11	3.2634e-10	0.4738	0.885	1.8094e-06	4.0923e-06	2.4379e-08	7.4136e-08
	1251	Nucleotide	Pyrimidine metabolism, cytidine containing	cytidine	LC/MS pos	514	C00475	HMDB00089		cytidine	0.84	1.22	0.97	0.961564	0.975162	cytidine	cytidine	0.93	0.88	0.95	1.35	1.01	0.75					0.0184	0.0119	0.0106	0.0308	0.7533	0.5992	0.2777	0.7575	0.0888	0.5008	0.5242	0.7418	0.0002	0.0002	0.6957	0.323	0.0008	0.0527	0.9566	0.2433	0.0135	0.0084
	1263	Nucleotide	Pyrimidine metabolism, cytidine containing	cytosine	GC/MS	573	C00380	HMDB00630		cytosine	1.14	1.22	0.87	0.834878	0.916773	cytosine	cytosine	0.97	0.97	1	1.03	0.73	0.71					0.4213	0.1762	0.3471	0.1998	0.3766	0.4259	0.8843	0.9953	0.8638	0.8588	0.9793	0.8631	0.9939	0.2552	0.0673	0.0475	0.0684	0.4891	0.6183	0.1757	0.282	0.0976
	1268	Nucleotide	Pyrimidine metabolism, orotate containing	dihydroorotate	GC/MS	601	C00337	HMDB03349		dihydroorotate	0.97	0.7	0.82	0.797351	0.864966	dihydroorotate	dihydroorotate	1.12	1.2	1.07	0.81	1.01	1.25					0.9709	0.3326	0.0118	0.0324	0.1435	0.2776	0.2995	0.7575	0.1136	0.5249	0.5748	0.7683	0.1132	0.0464	0.9298	0.3907	0.0953	0.5424	0.0231	0.0139	0.2583	0.091
	1201	Nucleotide	Purine metabolism, adenine containing	N1-methyladenosine	LC/MS pos	15650	C02494	HMDB03331		N1-methyladenosine	1.68	1.37	1.14	1.27394	0.90572	N1-methyladenosine	N1-methyladenosine	0.86	0.87	1.01	0.7	0.59	0.84					7.0621e-06	1.0476e-05	0.0047	0.0214	0.1843	0.3086	0.2119	0.7357	0.1823	0.5887	0.9299	0.8595	0.0015	0.001	6.9225e-06	1.1251e-05	0.0917	0.5424	2.3353e-06	4.8401e-06	0.0001	0.0001
	1254	Nucleotide	Pyrimidine metabolism, cytidine containing	N4-acetylcytidine	LC/MS pos	35130		HMDB05923		N4-acetylcytidine	1.61	0.94	1.7	1.60818	1.86593	N4-acetylcytidine	N4-acetylcytidine	1.03	0.85	0.82	0.6	0.9	1.5					0.0233	0.0145	0.7385	0.298	0.0029	0.0393	0.9261	0.9976	0.2987	0.7048	0.2584	0.612	0.0129	0.0072	0.8048	0.3528	0.0236	0.317	0.0047	0.0037	0.2202	0.0801
	1242	Nucleotide	Purine metabolism, guanine containing	N6-carbamoylthreonyladenosine	LC/MS pos	35157				N6-carbamoylthreonyladenosine	2.92	1.33	1.38	1.34542	1.42984	N6-carbamoylthreonyladenosine	N6-carbamoylthreonyladenosine	0.82	0.8	0.97	0.38	0.38	1					1.7928e-11	9.922e-11	0.0245	0.0467	0.0087	0.0653	0.1199	0.7027	0.0721	0.4967	0.7983	0.8301	1.8643e-10	5.9298e-10	3.1305e-10	1.4981e-09	0.8717	0.9729	3.1008e-10	1.8312e-09	2.2587e-09	7.816e-09
	1267	Nucleotide	Pyrimidine metabolism, orotate containing	orotate	GC/MS	1505	C00295	HMDB00226		orotate	1.51	0.97	0.96	0.970857	0.945548	orotate	orotate	1.12	1.09	0.97	0.72	0.7	0.96					0.0217	0.0138	0.3877	0.2084	0.8432	0.6245	0.5884	0.9009	0.5813	0.791	0.9917	0.8685	0.0097	0.0056	0.049	0.0362	0.4975	0.8881	0.4528	0.1398	0.3043	0.1029
	1280	Nucleotide	Pyrimidine metabolism, uracil containing	pseudouridine	LC/MS neg	33442	C02067	HMDB00767		pseudouridine	1.8	1.24	1.28	1.35492	1.15776	pseudouridine	pseudouridine	0.93	0.88	0.94	0.64	0.62	0.97					1.1052e-10	4.6775e-10	0.0063	0.0241	0.0012	0.02	0.313	0.7585	0.0665	0.4706	0.3931	0.7019	4.5671e-08	8.3712e-08	1.8894e-08	5.7107e-08	0.7905	0.9729	8.8763e-11	7.2581e-10	1.8398e-07	4.7341e-07
	1272	Nucleotide	Pyrimidine metabolism, thymine containing	thymidine	LC/MS pos	2183	C00214	HMDB00273		thymidine	1.85	1.81	1.05	1.04539	1.06505	thymidine	thymidine	0.99	0.91	0.92	0.97	0.52	0.54					2.661e-06	4.2545e-06	3.5752e-05	0.0014	0.6381	0.5575	0.9957	0.9976	0.4691	0.7844	0.4724	0.7245	0.4249	0.1364	1.1419e-06	2.2875e-06	1.5953e-05	0.0066	3.1008e-07	8.2404e-07	6.7013e-05	8.201e-05
	1277	Nucleotide	Pyrimidine metabolism, uracil containing	uracil	GC/MS	605	C00106	HMDB00300		uracil	1.45	1.28	1.16	1.13503	1.20537	uracil	uracil	0.93	0.89	0.96	0.82	0.71	0.87					0.0019	0.0016	0.0573	0.079	0.1451	0.2776	0.4889	0.8368	0.2923	0.6943	0.7146	0.7986	0.0452	0.0212	0.0059	0.0053	0.4067	0.8712	0.0003	0.0004	0.0229	0.0125
	1247	Nucleotide	Purine metabolism, urate metabolism	urate	LC/MS neg	1604	C00366	HMDB00289		urate	5.2	1.11	1.08	1.11066	1.01939	urate	urate	1.01	0.98	0.97	0.22	0.2	0.94					0	0	0.3333	0.1931	0.3951	0.4292	0.9044	0.9953	0.6851	0.8107	0.5995	0.7683	0	0	0	0	0.52	0.8989	4.25e-13	9.045e-12	5e-15	1.18e-13
	1279	Nucleotide	Pyrimidine metabolism, uracil containing	uridine	LC/MS neg	606	C00299	HMDB00296		uridine	0.94	1.02	0.81	0.779118	0.869771	uridine	uridine	0.84	0.92	1.09	0.91	0.79	0.87					0.4998	0.2014	0.9405	0.3503	0.0348	0.1319	0.0847	0.6483	0.3942	0.7701	0.3706	0.7019	0.3182	0.1063	0.0229	0.0186	0.1838	0.6642	0.1151	0.0502	0.058	0.0279
	495	Peptide	Fibrinogen cleavage peptide	ADTGTTSEFXEAGGDXR*	LC/MS pos	33817				ADTGTTSEFXEAGGDXR*	0.16	0.27	0.56	0.33351	0.924814	ADTGTTSEFXEAGGDXR*	ADTGTTSEFXEAGGDXR*	1.01	0.44	0.44	1.66	1.5	0.9					0.0888	0.0482	0.7181	0.2947	0.8779	0.6301	0.6614	0.9398	0.8342	0.8588	0.8188	0.8407	0.1034	0.0428	0.1757	0.1044	0.7751	0.9729	0.381	0.125	0.624	0.1644
	322	Peptide	Dipeptide	alanylalanine	GC/MS	15129	C00993	HMDB03459		alanylalanine	1.08	0.59	0.76	0.896291	0.525316	alanylalanine	alanylalanine	1.09	1.26	1.15	0.59	0.88	1.49					0.7887	0.2883	0.0007	0.0077	0.0313	0.1294	0.6828	0.951	0.1267	0.539	0.258	0.612	0.0011	0.0008	0.3527	0.1893	0.0144	0.2445	0.0024	0.0023	0.0272	0.0144
	457	Peptide	Dipeptide derivative	anserine	LC/MS neg	15747	C01262	HMDB00194		anserine	2.38	1.26	1.01	1.02766	0.976011	anserine	anserine	0.98	0.87	0.89	0.52	0.37	0.71					1.8829e-05	2.6563e-05	0.2815	0.1767	0.9779	0.655	0.9937	0.9976	0.4073	0.7701	0.4117	0.7019	0.0006	0.0004	1.1125e-06	2.2818e-06	0.0581	0.4656	0.0015	0.0016	0.0002	0.0002
	504	Peptide	Fibrinogen cleavage peptide	ATTDSDKVDXSXA*	LC/MS pos	33844				ATTDSDKVDXSXA*	0.06	0.03	0.56	0.290703	1.02013	ATTDSDKVDXSXA*	ATTDSDKVDXSXA*	1.31	0.1	0.08	0.78	1	1.28					0.5026	0.202	0.3886	0.2084	0.383	0.4259	0.9155	0.9957	0.8737	0.8588	0.9578	0.8595	0.9301	0.243	0.964	0.398	0.9661	0.9864	0.1681	0.0674	0.9962	0.2369
	506	Peptide	Fibrinogen cleavage peptide	ATTDSDKVDXSXAR*	LC/MS pos	33825				ATTDSDKVDXSXAR*	0.05	0.03	0.5	0.276733	0.8776	ATTDSDKVDXSXAR*	ATTDSDKVDXSXAR*	1.51	0.08	0.06	1.03	0.91	0.89					0.4093	0.1717	0.5117	0.2403	0.4738	0.4875	0.8107	0.9904	0.7444	0.8135	0.931	0.8595	0.9449	0.2462	0.8288	0.3606	0.883	0.9729	0.2074	0.0776	0.9279	0.2236
	455	Peptide	Dipeptide derivative	carnosine	LC/MS neg	1768	C00386	HMDB00033		carnosine	2.07	1.2	0.79	0.743376	0.869436	carnosine	carnosine	1	1.07	1.08	0.58	0.41	0.71					0.0002	0.0002	0.3036	0.1844	0.1415	0.2776	0.918	0.9959	0.718	0.8107	0.6428	0.7725	0.0027	0.0018	4.5079e-06	7.614e-06	0.0444	0.3933	0.04	0.0224	0.0042	0.0031
	494	Peptide	Fibrinogen cleavage peptide	DTGTTSEFXEAGGDXR*	LC/MS pos	33893				DTGTTSEFXEAGGDXR*	0.63	0.28	0.29	0.220899	0.412781	DTGTTSEFXEAGGDXR*	DTGTTSEFXEAGGDXR*	0.97	0.64	0.66	0.43	0.3	0.69					0.6167	0.2379	0.8905	0.3366	0.1426	0.2776	0.8011	0.987	0.4853	0.7844	0.3438	0.701	0.5391	0.1647	0.2025	0.1175	0.5032	0.8881	0.6255	0.1768	0.8208	0.2054
	475	Peptide	gamma-glutamyl	gamma-glutamylalanine	LC/MS pos	37063				gamma-glutamylalanine	1.43	1.19	1.12	1.09327	1.1752	gamma-glutamylalanine	gamma-glutamylalanine	1.02	1.04	1.02	0.85	0.81	0.96					0.0004	0.0004	0.0488	0.076	0.2084	0.3294	0.9093	0.9953	0.6934	0.8107	0.779	0.8258	0.0907	0.038	0.0333	0.0259	0.6416	0.93	0.0002	0.0002	0.3825	0.1163
	468	Peptide	gamma-glutamyl	gamma-glutamylglutamine	LC/MS pos	2730		HMDB11738		gamma-glutamylglutamine	2.02	0.84	0.81	0.790683	0.834818	gamma-glutamylglutamine	gamma-glutamylglutamine	1.05	0.93	0.89	0.43	0.37	0.85					0.0095	0.0066	0.9144	0.3423	0.9676	0.6528	0.888	0.9953	0.5332	0.7844	0.6291	0.7725	0.0087	0.0051	0.0015	0.0016	0.5285	0.9022	0.1152	0.0502	0.0201	0.0115
	463	Peptide	gamma-glutamyl	gamma-glutamylisoleucine*	LC/MS pos	34456		HMDB11170		gamma-glutamylisoleucine*	2.65	1.14	1.11	1.11241	1.09606	gamma-glutamylisoleucine*	gamma-glutamylisoleucine*	0.78	0.87	1.11	0.34	0.36	1.08					2.8299e-11	1.4543e-10	0.2995	0.1834	0.2794	0.3777	0.0333	0.499	0.1933	0.5922	0.3842	0.7019	8.5e-13	3.996e-12	1.4027e-11	9.7586e-11	0.3604	0.8678	1.0488e-07	3.2952e-07	4.8379e-11	2.3119e-10
	462	Peptide	gamma-glutamyl	gamma-glutamylleucine	LC/MS pos	18369		HMDB11171		gamma-glutamylleucine	3.3	1.06	1.07	1.07815	1.04543	gamma-glutamylleucine	gamma-glutamylleucine	1.13	1.03	0.92	0.36	0.33	0.92					0	0	0.6041	0.2691	0.3906	0.4276	0.1199	0.7027	0.646	0.8107	0.267	0.614	0	0	0	0	0.4399	0.8712	1.285e-12	2.2765e-11	7.89e-13	7.916e-12
	466	Peptide	gamma-glutamyl	gamma-glutamylmethionine	LC/MS pos	37539				gamma-glutamylmethionine	1.37	1.17	1.17	1.1942	1.12256	gamma-glutamylmethionine	gamma-glutamylmethionine	1.04	0.99	0.95	0.89	0.84	0.95					0.1239	0.0649	0.2693	0.1725	0.3037	0.3899	0.7892	0.987	0.9127	0.8617	0.7064	0.7986	0.8567	0.2272	0.5262	0.2635	0.6497	0.9332	0.037	0.0209	0.8101	0.2032
	470	Peptide	gamma-glutamyl	gamma-glutamylphenylalanine	LC/MS pos	33422		HMDB00594		gamma-glutamylphenylalanine	2.52	1.42	1.23	1.28405	1.1395	gamma-glutamylphenylalanine	gamma-glutamylphenylalanine	0.98	1.11	1.13	0.56	0.54	0.98					1.4398e-11	8.2871e-11	0.002	0.0125	0.0572	0.1658	0.8678	0.9953	0.2638	0.671	0.2007	0.5735	3.6533e-07	5.644e-07	3.1324e-07	7.5072e-07	0.9632	0.9864	1.9828e-10	1.2398e-09	0.0002	0.0002
	471	Peptide	gamma-glutamyl	gamma-glutamyltyrosine	LC/MS pos	2734				gamma-glutamyltyrosine	2.4	1.18	1.13	1.11422	1.16818	gamma-glutamyltyrosine	gamma-glutamyltyrosine	0.89	0.92	1.03	0.44	0.43	0.99					3.2205e-10	1.2525e-09	0.1308	0.1199	0.2079	0.3294	0.2547	0.7531	0.4121	0.7701	0.7458	0.8136	1.1169e-09	2.946e-09	1.3741e-09	5.91e-09	0.9493	0.9859	1.26e-07	3.6201e-07	5.5447e-08	1.5038e-07
	460	Peptide	gamma-glutamyl	gamma-glutamylvaline	LC/MS pos	32393		HMDB11172		gamma-glutamylvaline	4.44	1.09	1.12	1.15844	1.06569	gamma-glutamylvaline	gamma-glutamylvaline	1.06	0.96	0.9	0.26	0.24	0.93					0	1e-15	0.6852	0.2895	0.2698	0.3777	0.6201	0.9214	0.6785	0.8107	0.3645	0.7019	1e-15	9e-15	1e-15	1.2e-14	0.8373	0.9729	8.5191e-11	7.2581e-10	3.794e-12	2.5381e-11
	363	Peptide	Dipeptide	pro-hydroxy-pro	LC/MS pos	35127		HMDB06695		pro-hydroxy-pro	2.1	1.3	1.07	1.04463	1.10749	pro-hydroxy-pro	pro-hydroxy-pro	0.92	0.96	1.05	0.57	0.49	0.87					1.1467e-05	1.6668e-05	0.116	0.1139	0.5173	0.5018	0.5502	0.8696	0.6007	0.8009	0.9406	0.8595	0.0003	0.0002	1.7224e-05	2.5581e-05	0.3856	0.8712	0.0001	0.0002	0.0008	0.0007
	505	Peptide	Fibrinogen cleavage peptide	TTDSDKVDXSXA*	LC/MS pos	33843				TTDSDKVDXSXA*	0.13	0.03	0.47	0.333612	0.701631	TTDSDKVDXSXA*	TTDSDKVDXSXA*	1.52	0.12	0.08	0.33	0.45	1.38					0.4591	0.1877	0.1511	0.1305	0.2387	0.3614	0.6737	0.9413	0.7155	0.8107	0.9547	0.8595	0.261	0.0911	0.4197	0.2178	0.7473	0.9729	0.056	0.0286	0.5199	0.1453
	503	Peptide	Fibrinogen cleavage peptide	TTDSDKVDXSXAR*	LC/MS pos	33886				TTDSDKVDXSXAR*	0.36	0.38	1.09	0.0433507	2.82973	TTDSDKVDXSXAR*	TTDSDKVDXSXAR*	0.71	0.81	1.14	0.75	2.47	3.31					0.4907	0.1983	0.8852	0.3355	0.6181	0.5451	0.5551	0.8741	0.9514	0.8623	0.5965	0.7683	0.9645	0.2501	0.8959	0.3839	0.8608	0.9729	0.4425	0.1392	0.8586	0.2115
	647.03	Secondary Metabolism	Advanced glycation end-product	erythrulose	GC/MS	37427	C02045	HMDB06293		erythrulose	1.2	1.12	1.07	0.999464	1.17527	erythrulose	erythrulose	1.11	1.05	0.94	1.04	0.93	0.9					0.3066	0.137	0.3987	0.2112	0.5473	0.5167	0.5705	0.8856	0.7522	0.8159	0.8008	0.8301	0.699	0.1986	0.9126	0.3863	0.6199	0.9218	0.1572	0.064	0.7755	0.196
		Unnamed biochemicals	Unnamed biochemicals	X - 02029	LC/MS neg	32966				X - 02029	0.18	0.74	1.49	1.83642	0.920996	X - 02029	X - 02029	0.79	0.57	0.72	3.23	4.73	1.47					4.5217e-07	8.6755e-07	0.3504	0.2001	0.1521	0.2795	0.3324	0.7585	0.0898	0.5008	0.4539	0.708	0.0002	0.0002	1.1342e-06	2.2875e-06	0.107	0.5715	0.0031	0.0027	0.0203	0.0115
		Unnamed biochemicals	Unnamed biochemicals	X - 06126	LC/MS neg	32557				X - 06126	1.54	0.74	1.24	1.38726	1.00539	X - 06126	X - 06126	1.19	1.14	0.95	0.58	0.92	1.6					0.0366	0.0216	0.0937	0.0969	0.2096	0.3294	0.3724	0.7876	0.4081	0.7701	0.9477	0.8595	0.0049	0.003	0.961	0.398	0.0056	0.149	0.3268	0.112	0.1258	0.0508
		Unnamed biochemicals	Unnamed biochemicals	X - 08893	LC/MS pos	32595				X - 08893	0.74	0.58	0.86	0.860699	0.859901	X - 08893	X - 08893	1.19	0.92	0.77	0.94	1.08	1.14					0.0995	0.0536	0.0041	0.0196	0.4935	0.4939	0.3325	0.7585	0.5547	0.7844	0.1225	0.4789	0.7112	0.1998	0.6924	0.3224	0.445	0.8712	0.0032	0.0028	0.8392	0.2085
		Unnamed biochemicals	Unnamed biochemicals	X - 09789	LC/MS neg	32753				X - 09789	1.73	0.72	1.42	1.59157	1.13544	X - 09789	X - 09789	1.17	0.83	0.71	0.49	0.68	1.4					0.0005	0.0005	0.0109	0.0308	0.0121	0.0743	0.1864	0.7252	0.1887	0.5922	0.0105	0.1538	8.2314e-06	9.4699e-06	0.0176	0.0146	0.0126	0.2383	0.0379	0.0213	0.0139	0.0085
		Unnamed biochemicals	Unnamed biochemicals	X - 11204	LC/MS pos	32518				X - 11204	0.59	1.2	1.24	1.16688	1.35626	X - 11204	X - 11204	0.96	0.98	1.02	1.96	2.06	1.05					0.0005	0.0005	0.1854	0.1448	0.1476	0.2787	0.9962	0.9976	0.8485	0.8588	0.8448	0.8511	7.9617e-06	9.2581e-06	2.74e-06	4.8168e-06	0.7461	0.9729	0.5956	0.172	0.0004	0.0003
		Unnamed biochemicals	Unnamed biochemicals	X - 11315	LC/MS pos	32632				X - 11315	1.07	0.97	1.02	1.04352	0.992438	X - 11315	X - 11315	1.01	1.03	1.02	0.91	0.98	1.08					0.1701	0.0844	0.7123	0.2933	0.6969	0.5819	0.8376	0.9953	0.4818	0.7844	0.6173	0.7725	0.126	0.0507	0.7702	0.3429	0.2122	0.6958	0.418	0.1334	0.4317	0.1266
		Unnamed biochemicals	Unnamed biochemicals	X - 11327	LC/MS pos	32644				X - 11327	0.94	1.43	0.87	0.916712	0.799063	X - 11327	X - 11327	1.08	1.31	1.21	1.64	1.21	0.74					0.8001	0.2909	0.0595	0.0798	0.7592	0.5992	0.793	0.987	0.3025	0.7075	0.4399	0.708	0.0183	0.0095	0.3278	0.1787	0.1502	0.6196	0.4323	0.1368	0.1479	0.0582
		Unnamed biochemicals	Unnamed biochemicals	X - 11332	LC/MS pos	32649				X - 11332	3.64	1.15	1.66	1.94539	1.19364	X - 11332	X - 11332	1.18	0.93	0.79	0.37	0.43	1.14					2.1151e-09	6.2112e-09	0.533	0.2482	0.0064	0.0584	0.4306	0.8076	0.561	0.7844	0.1743	0.5369	2.3034e-07	3.8322e-07	3.9137e-06	6.6758e-06	0.3959	0.8712	1.054e-07	3.2952e-07	0.0002	0.0002
		Unnamed biochemicals	Unnamed biochemicals	X - 11333	LC/MS pos	32650				X - 11333	4.09	2.03	2.03	2.01569	2.06296	X - 11333	X - 11333	1.01	0.82	0.82	0.5	0.41	0.82					3.1876e-07	6.5527e-07	0.0377	0.0634	0.002	0.0292	0.909	0.9953	0.4402	0.7844	0.3764	0.7019	0.0005	0.0003	0.001	0.001	0.7954	0.9729	4.6561e-08	1.7067e-07	0.0078	0.0054
		Unnamed biochemicals	Unnamed biochemicals	X - 11334	LC/MS pos	32651				X - 11334	2.15	1.2	1.27	1.36624	1.10658	X - 11334	X - 11334	1.01	0.83	0.82	0.56	0.49	0.87					2.5934e-06	4.193e-06	0.1794	0.143	0.0867	0.2205	0.9976	0.9976	0.1733	0.5887	0.1742	0.5369	0.0002	0.0002	8.6677e-06	1.37e-05	0.3261	0.8498	1.3057e-05	2.103e-05	0.0002	0.0002
		Unnamed biochemicals	Unnamed biochemicals	X - 11342	LC/MS neg	32659				X - 11342	1.08	0.92	0.91	1.00682	0.752243	X - 11342	X - 11342	1.01	0.87	0.87	0.85	0.73	0.86					0.5808	0.2265	0.3888	0.2084	0.4177	0.4485	0.8933	0.9953	0.44	0.7844	0.3656	0.7019	0.2033	0.0751	0.037	0.0282	0.3934	0.8712	0.5166	0.1556	0.1252	0.0508
		Unnamed biochemicals	Unnamed biochemicals	X - 11361	LC/MS pos	32678				X - 11361	2.06	1.21	1.95	2.33637	1.31622	X - 11361	X - 11361	1.29	0.78	0.61	0.76	0.74	0.98					0.0153	0.0101	0.3131	0.1873	0.0394	0.1374	0.4884	0.8368	0.4429	0.7844	0.148	0.5097	0.4232	0.1362	0.2459	0.1376	0.7147	0.9604	0.0021	0.0021	0.3107	0.1039
		Unnamed biochemicals	Unnamed biochemicals	X - 11396	LC/MS pos	32713				X - 11396	1.15	0.99	0.82	0.813927	0.824509	X - 11396	X - 11396	1.04	1.21	1.16	0.9	0.86	0.96					0.0075	0.0054	0.9077	0.3414	0.0004	0.0159	0.3269	0.7585	0.0004	0.0503	0.0068	0.1186	0.0596	0.0272	0.0072	0.0064	0.3805	0.8712	0.5085	0.1536	0.3905	0.1174
		Unnamed biochemicals	Unnamed biochemicals	X - 11400	LC/MS pos	32717				X - 11400	1.66	0.59	1.06	0.647894	1.74294	X - 11400	X - 11400	1.18	0.72	0.61	0.42	0.46	1.09					0.056	0.0316	0.1643	0.136	0.8548	0.6245	0.503	0.8431	0.5142	0.7844	0.1896	0.5511	0.0098	0.0056	0.0075	0.0066	0.919	0.9792	0.8337	0.2201	0.0589	0.0282
		Unnamed biochemicals	Unnamed biochemicals	X - 11407	LC/MS pos	32724				X - 11407	2.38	2.54	1.42	1.75361	0.851281	X - 11407	X - 11407	2.67	1.93	0.72	2.84	1.14	0.4					0.1286	0.0668	0.0296	0.0534	0.3503	0.4172	0.5207	0.8431	0.5019	0.7844	0.9764	0.8631	0.1845	0.0692	0.9431	0.3929	0.2085	0.6934	0.009	0.0065	0.3703	0.1143
		Unnamed biochemicals	Unnamed biochemicals	X - 11423	LC/MS neg	32740				X - 11423	2.91	1.36	1.16	1.23614	1.02834	X - 11423	X - 11423	0.83	0.92	1.1	0.39	0.37	0.94					6.7e-14	5.32e-13	0.0037	0.0185	0.1079	0.251	0.0769	0.6483	0.305	0.7075	0.4427	0.708	2.691e-12	1.0778e-11	3.84e-13	3.309e-12	0.5173	0.8989	2.008e-11	2.3717e-10	5.3057e-11	2.4202e-10
		Unnamed biochemicals	Unnamed biochemicals	X - 11429	LC/MS neg	32746				X - 11429	1.69	1.3	1.49	1.57975	1.33107	X - 11429	X - 11429	0.85	0.81	0.95	0.65	0.71	1.09					5.495e-06	8.4118e-06	0.0278	0.0512	0.0005	0.0159	0.1615	0.7252	0.0605	0.4657	0.6167	0.7725	8.5593e-05	7.9113e-05	0.0018	0.0018	0.3187	0.8461	7.3221e-08	2.4323e-07	0.0002	0.0002
		Unnamed biochemicals	Unnamed biochemicals	X - 11497	LC/MS neg	32814				X - 11497	0.31	0.63	0.79	0.909062	0.596178	X - 11497	X - 11497	1.11	1.17	1.05	2.25	2.96	1.32					4.427e-06	7.0004e-06	0.0141	0.0356	0.3755	0.4259	0.6287	0.9226	0.5307	0.7844	0.8854	0.854	0.0027	0.0018	1.0459e-05	1.6234e-05	0.0773	0.503	9.3989e-06	1.5371e-05	0.001	0.0008
		Unnamed biochemicals	Unnamed biochemicals	X - 11533	LC/MS neg	32850				X - 11533	0.81	1.29	1.05	0.978693	1.17837	X - 11533	X - 11533	0.77	0.9	1.17	1.22	1.17	0.96					0.1308	0.067	0.1199	0.1161	0.7722	0.6001	0.0948	0.6483	0.4939	0.7844	0.3141	0.6812	0.1631	0.0628	0.2599	0.144	0.7828	0.9729	0.8461	0.2215	0.8701	0.213
		Unnamed biochemicals	Unnamed biochemicals	X - 11538	LC/MS neg	32855				X - 11538	0.33	0.86	0.87	0.925776	0.765823	X - 11538	X - 11538	0.94	0.83	0.88	2.5	2.2	0.88					5.5068e-09	1.4674e-08	0.3226	0.1898	0.2873	0.3806	0.7695	0.987	0.6322	0.8107	0.4415	0.708	5.6328e-08	1.0153e-07	9.5237e-07	2.051e-06	0.398	0.8712	2.7666e-06	5.3471e-06	4.1773e-05	5.3063e-05
		Unnamed biochemicals	Unnamed biochemicals	X - 11542	LC/MS pos	32859				X - 11542	0.73	1.02	0.83	0.74281	0.972566	X - 11542	X - 11542	1	0.96	0.96	1.39	1.09	0.79					0.0098	0.0068	0.8264	0.3214	0.1141	0.2575	0.9459	0.9976	0.8081	0.8427	0.7561	0.8174	0.0144	0.0078	0.4011	0.2094	0.0955	0.5424	0.0121	0.0083	0.1644	0.0635
		Unnamed biochemicals	Unnamed biochemicals	X - 11550	LC/MS neg	32867				X - 11550	0.63	1.15	1.09	1.0411	1.15907	X - 11550	X - 11550	0.8	0.85	1.06	1.46	1.46	1					0.0002	0.0002	0.2559	0.1703	0.5687	0.5263	0.0857	0.6483	0.2298	0.6246	0.5911	0.7683	0.0011	0.0008	0.0013	0.0013	0.9715	0.987	0.1772	0.0688	0.2625	0.0915
		Unnamed biochemicals	Unnamed biochemicals	X - 11593	LC/MS neg	32910				X - 11593	3.5	1.12	1.12	1.193	1.00485	X - 11593	X - 11593	0.93	0.94	1.01	0.3	0.3	1.01					0	0	0.2217	0.1572	0.2194	0.3411	0.4119	0.8076	0.4828	0.7844	0.9045	0.8588	0	0	0	1e-15	0.8995	0.9729	2.866e-12	4.3519e-11	3.4e-14	4.29e-13
		Unnamed biochemicals	Unnamed biochemicals	X - 11640	LC/MS neg	32957				X - 11640	0.9	0.78	1.13	0.928712	1.45383	X - 11640	X - 11640	1.38	0.84	0.61	1.19	1.06	0.89					0.5728	0.2252	0.1256	0.1194	0.4622	0.4852	0.0359	0.499	0.3882	0.7701	0.0041	0.1186	0.2471	0.0868	0.6632	0.3129	0.4664	0.8833	0.4271	0.1359	0.0205	0.0116
		Unnamed biochemicals	Unnamed biochemicals	X - 11647	LC/MS neg	32964				X - 11647	0.66	0.8	1.03	1.04901	1.00917	X - 11647	X - 11647	1.25	1.13	0.9	1.51	1.77	1.17					0.1372	0.0698	0.4247	0.2196	0.7819	0.6027	0.3029	0.7575	0.3258	0.7249	0.9615	0.8595	0.0871	0.0368	0.0311	0.0243	0.6345	0.93	0.1408	0.0585	0.0571	0.0279
		Unnamed biochemicals	Unnamed biochemicals	X - 11662	LC/MS pos	33269				X - 11662	2.33	0.79	1.27	1.46965	0.925891	X - 11662	X - 11662	0.93	0.55	0.59	0.31	0.3	0.95					0.0002	0.0002	0.1704	0.1399	0.2745	0.3777	0.6319	0.9226	0.0053	0.3251	0.0182	0.2294	4.9628e-07	7.4541e-07	5.729e-07	1.2987e-06	0.9656	0.9864	0.0353	0.02	5.1961e-07	1.1851e-06
		Unnamed biochemicals	Unnamed biochemicals	X - 11732	LC/MS neg	33077				X - 11732	0.93	0.89	0.93	0.904625	0.978418	X - 11732	X - 11732	0.71	0.5	0.7	0.69	0.5	0.73					0.9264	0.3259	0.4224	0.2192	0.7237	0.5944	0.3273	0.7585	0.0153	0.4595	0.1318	0.4879	0.0651	0.0291	0.0048	0.0044	0.285	0.8167	0.5389	0.1609	0.0015	0.0012
		Unnamed biochemicals	Unnamed biochemicals	X - 11787	LC/MS pos	33132				X - 11787	0.92	0.85	0.8	0.809322	0.789198	X - 11787	X - 11787	0.97	0.97	1	0.9	0.85	0.94					0.4472	0.1839	0.0691	0.0834	0.0144	0.0796	0.838	0.9953	0.7787	0.8321	0.9389	0.8595	0.1992	0.074	0.0448	0.0337	0.4494	0.8712	0.0046	0.0037	0.2534	0.0895
		Unnamed biochemicals	Unnamed biochemicals	X - 11835	LC/MS pos	33180				X - 11835	1.7	1.11	1.21	1.35922	0.953909	X - 11835	X - 11835	1.1	1.19	1.08	0.72	0.85	1.17					0.006	0.0045	0.5972	0.2673	0.2421	0.3614	0.3966	0.7964	0.2182	0.6104	0.6959	0.7986	0.139	0.0551	0.6474	0.309	0.3008	0.8355	0.0109	0.0076	0.5978	0.16
		Unnamed biochemicals	Unnamed biochemicals	X - 11837	LC/MS neg	33248				X - 11837	1.55	1.36	1.05	0.881665	1.32043	X - 11837	X - 11837	0.8	0.66	0.83	0.7	0.45	0.64					0.0524	0.0297	0.2399	0.1652	0.6802	0.5767	0.2831	0.7575	0.0495	0.4657	0.3552	0.7019	0.0655	0.0291	0.0008	0.0009	0.0943	0.5424	0.0436	0.0238	0.0012	0.001
		Unnamed biochemicals	Unnamed biochemicals	X - 11841	LC/MS pos	33186				X - 11841	1.29	0.52	0.81	0.925029	0.626019	X - 11841	X - 11841	1.44	1.33	0.92	0.58	0.84	1.45					0.342	0.1478	0.0079	0.0264	0.2428	0.3614	0.2308	0.7357	0.3104	0.7097	0.8509	0.8511	0.0151	0.0081	0.2695	0.1483	0.1645	0.6342	0.0893	0.0409	0.586	0.1576
		Unnamed biochemicals	Unnamed biochemicals	X - 11984	LC/MS pos	33330				X - 11984	2.01	0.77	1.13	1.33947	0.767499	X - 11984	X - 11984	0.89	0.79	0.89	0.34	0.44	1.3					1.2066e-08	3.1568e-08	0.0108	0.0308	0.3866	0.4265	0.2351	0.7357	0.0193	0.4657	0.2264	0.5984	7.4e-14	4.2e-13	7.9188e-11	4.7044e-10	0.0255	0.3309	0.0041	0.0034	3.5136e-11	1.763e-10
		Unnamed biochemicals	Unnamed biochemicals	X - 12027	LC/MS neg	33378				X - 12027	1.4	0.68	1.27	1.41608	1.0369	X - 12027	X - 12027	1.28	0.87	0.68	0.62	0.79	1.29					0.0495	0.0283	0.0175	0.0367	0.1421	0.2776	0.0634	0.6483	0.6694	0.8107	0.0243	0.2697	0.0132	0.0073	0.3443	0.1865	0.11	0.58	0.5494	0.1627	0.6217	0.1642
		Unnamed biochemicals	Unnamed biochemicals	X - 12029	LC/MS neg	33380				X - 12029	0.85	1.27	1.18	1.18954	1.15179	X - 12029	X - 12029	0.96	1	1.04	1.43	1.38	0.96					0.9422	0.3299	0.2021	0.1515	0.3183	0.4033	0.8149	0.991	0.6959	0.8107	0.8752	0.853	0.1161	0.0472	0.1472	0.0903	0.8989	0.9729	0.2044	0.077	0.3272	0.1067
		Unnamed biochemicals	Unnamed biochemicals	X - 12095	LC/MS pos	33510				X - 12095	0.52	0.45	1.09	1.23755	0.849061	X - 12095	X - 12095	0.87	0.36	0.41	0.75	0.76	1.01					0.3689	0.157	0.0711	0.0837	0.7246	0.5944	0.8004	0.987	0.0209	0.4657	0.0378	0.3273	0.2378	0.0846	0.2623	0.1449	0.9513	0.9859	0.1723	0.0681	0.0528	0.0261
		Unnamed biochemicals	Unnamed biochemicals	X - 12100	LC/MS pos	33515				X - 12100	1.94	1.17	1.02	1.02265	1.00756	X - 12100	X - 12100	1.2	1.35	1.13	0.72	0.71	0.98					0.0006	0.0006	0.4824	0.2344	0.6417	0.5581	0.2337	0.7357	0.2011	0.5922	0.9283	0.8595	0.0819	0.0349	0.0601	0.0433	0.8818	0.9729	0.0074	0.0055	0.8851	0.2161
		Unnamed biochemicals	Unnamed biochemicals	X - 12110	LC/MS pos	33525				X - 12110	0.59	1.16	1.08	0.999073	1.22755	X - 12110	X - 12110	0.78	0.76	0.98	1.54	1.41	0.91					0.0045	0.0035	0.3678	0.2047	0.7523	0.5992	0.2235	0.7357	0.1354	0.5478	0.7757	0.8258	0.0106	0.006	0.0798	0.0548	0.3842	0.8712	0.3122	0.1078	0.562	0.1524
		Unnamed biochemicals	Unnamed biochemicals	X - 12124	LC/MS pos	33539				X - 12124	6.35	1.39	1.55	1.42831	1.75527	X - 12124	X - 12124	0.95	0.74	0.78	0.21	0.18	0.87					0	0	0.0174	0.0367	0.0007	0.0182	0.9359	0.9976	0.0295	0.4657	0.0355	0.3273	0	1e-15	0	0	0.3254	0.8498	1e-15	5.3e-14	6e-15	1.18e-13
		Unnamed biochemicals	Unnamed biochemicals	X - 12125	LC/MS pos	33540				X - 12125	2.71	1.7	1.44	1.68172	1.02804	X - 12125	X - 12125	0.79	0.79	1	0.49	0.42	0.84					4.0234e-07	8.004e-07	0.0242	0.0467	0.1351	0.2776	0.2817	0.7575	0.2817	0.6876	1	0.8685	2.4004e-05	2.4489e-05	1.6841e-06	3.1199e-06	0.4198	0.8712	1.1019e-06	2.662e-06	3.6286e-05	4.8551e-05
		Unnamed biochemicals	Unnamed biochemicals	X - 12131	LC/MS pos	33546				X - 12131	1.95	0.85	1.26	1.46771	0.926136	X - 12131	X - 12131	1.19	0.93	0.78	0.52	0.6	1.16					6.0663e-05	7.7939e-05	0.3505	0.2001	0.1471	0.2787	0.172	0.7252	0.9287	0.8617	0.1464	0.5097	0.0002	0.0002	0.0037	0.0035	0.3517	0.8673	0.0062	0.0048	0.0686	0.0316
		Unnamed biochemicals	Unnamed biochemicals	X - 12133	LC/MS pos	33548				X - 12133	1.48	1.14	1.36	1.53633	1.07647	X - 12133	X - 12133	1.23	0.96	0.78	0.94	0.89	0.94					0.0224	0.0142	0.4165	0.2177	0.1022	0.2479	0.26	0.7568	0.8941	0.8588	0.3193	0.683	0.6851	0.1965	0.5744	0.2817	0.8755	0.9729	0.0075	0.0056	0.7087	0.1824
		Unnamed biochemicals	Unnamed biochemicals	X - 12156	LC/MS neg	33625				X - 12156	4.76	0.91	1.41	1.51955	1.22163	X - 12156	X - 12156	1.16	0.99	0.85	0.22	0.29	1.32					5.9232e-10	2.0788e-09	0.5358	0.2482	0.0666	0.1836	0.4664	0.8264	0.9838	0.8673	0.4788	0.7282	8.4621e-10	2.2878e-09	3.0647e-07	7.5072e-07	0.0801	0.5106	3.5583e-06	6.5215e-06	1.3658e-05	1.9482e-05
		Unnamed biochemicals	Unnamed biochemicals	X - 12174	LC/MS pos	33595				X - 12174	0.55	0.73	0.74	0.776821	0.667085	X - 12174	X - 12174	1.05	0.98	0.94	1.4	1.32	0.94					0.0037	0.003	0.1873	0.1455	0.1077	0.251	0.9128	0.9953	0.9106	0.8617	0.9978	0.8685	0.0729	0.0319	0.1314	0.0824	0.7651	0.9729	0.0011	0.0012	0.3413	0.1087
		Unnamed biochemicals	Unnamed biochemicals	X - 12175	LC/MS neg	33596				X - 12175	1.42	1.23	1.48	1.62308	1.24973	X - 12175	X - 12175	1.08	0.91	0.84	0.94	0.95	1.01					0.0294	0.0177	0.1886	0.1458	0.0225	0.0991	0.5413	0.8599	0.8407	0.8588	0.4179	0.702	0.7632	0.2095	0.9292	0.3907	0.8317	0.9729	0.0013	0.0014	0.9129	0.2208
		Unnamed biochemicals	Unnamed biochemicals	X - 12182	LC/MS neg	33603				X - 12182	1.45	0.54	0.94	1.01323	0.823221	X - 12182	X - 12182	1.68	1.08	0.65	0.63	0.7	1.12					0.0272	0.0165	0.0035	0.0185	0.9474	0.647	0.0057	0.3428	0.4049	0.7701	0.0444	0.3391	0.0178	0.0093	0.1377	0.0856	0.3454	0.8673	0.6176	0.1757	0.7302	0.1865
		Unnamed biochemicals	Unnamed biochemicals	X - 12183	LC/MS neg	33604				X - 12183	1.26	0.61	0.81	0.846882	0.756686	X - 12183	X - 12183	1.89	1.26	0.67	0.91	0.81	0.89					0.1041	0.0556	0.014	0.0356	0.5331	0.5085	0.0011	0.1585	0.181	0.5887	0.037	0.3273	0.4812	0.1513	0.3579	0.1909	0.8277	0.9729	0.3821	0.125	0.1149	0.048
		Unnamed biochemicals	Unnamed biochemicals	X - 12184	LC/MS neg	33605				X - 12184	1.9	0.49	1.1	1.19302	0.953028	X - 12184	X - 12184	1.65	1.14	0.69	0.43	0.66	1.56					0.0043	0.0034	0.0005	0.0072	0.3606	0.4175	0.0215	0.4047	0.7125	0.8107	0.0502	0.3649	7.4116e-05	6.9096e-05	0.0916	0.0614	0.0108	0.2254	0.9146	0.2354	0.3597	0.1125
		Unnamed biochemicals	Unnamed biochemicals	X - 12185	LC/MS neg	33606				X - 12185	1.61	0.53	0.87	0.893673	0.817586	X - 12185	X - 12185	1.86	1.31	0.71	0.62	0.7	1.14					0.0151	0.0101	0.0027	0.0156	0.9034	0.6379	0.0014	0.1585	0.2145	0.6074	0.0369	0.3273	0.0265	0.0133	0.1705	0.1019	0.3709	0.8679	0.6582	0.1832	0.6272	0.1648
		Unnamed biochemicals	Unnamed biochemicals	X - 12187	LC/MS pos	33608				X - 12187	1.68	0.95	0.98	1.03833	0.879461	X - 12187	X - 12187	1.03	0.92	0.89	0.58	0.54	0.92					0.0416	0.0242	0.6275	0.2768	0.775	0.6007	0.9541	0.9976	0.6572	0.8107	0.6163	0.7725	0.0151	0.0081	0.007	0.0062	0.7628	0.9729	0.4485	0.1394	0.0646	0.0304
		Unnamed biochemicals	Unnamed biochemicals	X - 12188	LC/MS neg	33609				X - 12188	1.19	0.79	0.93	0.811134	1.1294	X - 12188	X - 12188	1.45	0.93	0.64	0.96	0.73	0.76					0.1308	0.067	0.16	0.1332	0.6699	0.5758	0.0074	0.3428	0.9251	0.8617	0.0057	0.1186	0.8777	0.2309	0.0451	0.0338	0.0629	0.4808	0.8551	0.2233	0.0058	0.0041
		Unnamed biochemicals	Unnamed biochemicals	X - 12189	LC/MS neg	33610				X - 12189	0.92	1.01	1.02	1.048	0.9801	X - 12189	X - 12189	1.16	1.32	1.14	1.27	1.47	1.16					0.1421	0.072	0.7127	0.2933	0.9286	0.6451	0.4473	0.8257	0.1558	0.5643	0.5014	0.7321	0.0654	0.0291	0.0042	0.0039	0.2611	0.7939	0.3109	0.1076	0.0107	0.0069
		Unnamed biochemicals	Unnamed biochemicals	X - 12195	LC/MS neg	33616				X - 12195	0.71	0.91	0.98	0.863211	1.18596	X - 12195	X - 12195	0.81	0.61	0.75	1.04	0.84	0.81					0.0406	0.0237	0.6445	0.2793	0.8677	0.6275	0.4163	0.8076	0.1099	0.5249	0.4213	0.702	0.4126	0.1332	0.7561	0.3398	0.6093	0.9216	0.1204	0.0517	0.5621	0.1524
		Unnamed biochemicals	Unnamed biochemicals	X - 12206	LC/MS neg	33627				X - 12206	2.68	0.89	1.11	0.990493	1.31687	X - 12206	X - 12206	0.94	0.85	0.9	0.31	0.35	1.13					2.8784e-07	6.0027e-07	0.4272	0.2202	0.545	0.5163	0.7721	0.987	0.3601	0.7671	0.5297	0.7468	7.7712e-09	1.5373e-08	1.0134e-07	2.686e-07	0.4407	0.8712	0.0014	0.0015	1.9179e-06	3.8492e-06
		Unnamed biochemicals	Unnamed biochemicals	X - 12214	LC/MS neg	33635				X - 12214	1.98	0.91	1.17	1.27504	1.00476	X - 12214	X - 12214	1.15	0.97	0.84	0.53	0.57	1.09					3.2696e-05	4.4385e-05	0.4969	0.2363	0.2939	0.381	0.2196	0.7357	0.8712	0.8588	0.2849	0.6383	0.0002	0.0002	0.0014	0.0014	0.5096	0.892	0.0059	0.0045	0.053	0.0261
		Unnamed biochemicals	Unnamed biochemicals	X - 12216	LC/MS neg	33637				X - 12216	2.62	0.71	0.86	0.86038	0.862353	X - 12216	X - 12216	1.42	0.91	0.64	0.39	0.3	0.78					5.3257e-06	8.2404e-06	0.1051	0.1066	0.4882	0.4939	0.0579	0.6483	0.8951	0.8588	0.0434	0.3391	1.3838e-05	1.527e-05	3.4275e-07	7.9797e-07	0.2668	0.7951	0.1065	0.0474	0.0004	0.0004
		Unnamed biochemicals	Unnamed biochemicals	X - 12225	LC/MS pos	33646				X - 12225	31.21	1.33	1.84	1.82065	1.87802	X - 12225	X - 12225	1.21	0.91	0.75	0.05	0.05	1.04					0	0	0.2816	0.1767	0.1292	0.2754	0.3887	0.7925	0.9216	0.8617	0.3376	0.6952	4e-15	2.9e-14	1e-15	1.6e-14	0.6106	0.9216	4.175e-12	5.5469e-11	1.7831e-11	9.9409e-11
		Unnamed biochemicals	Unnamed biochemicals	X - 12229	LC/MS neg	33650				X - 12229	1.52	1.37	1.51	1.71513	1.17205	X - 12229	X - 12229	0.81	0.88	1.09	0.73	0.87	1.2					0.2574	0.118	0.4399	0.2244	0.0655	0.1824	0.3132	0.7585	0.5542	0.7844	0.6733	0.7936	0.1721	0.0658	0.8839	0.3807	0.132	0.6196	0.033	0.0191	0.2057	0.0757
		Unnamed biochemicals	Unnamed biochemicals	X - 12230	LC/MS neg	33652				X - 12230	1.96	0.59	1.35	1.60513	0.935376	X - 12230	X - 12230	1.19	0.81	0.68	0.36	0.56	1.56					0.0059	0.0044	0.007	0.025	0.1364	0.2776	0.2833	0.7575	0.3839	0.7701	0.0558	0.3789	3.281e-05	3.2256e-05	0.0288	0.023	0.0215	0.2992	0.3656	0.1226	0.0306	0.0159
		Unnamed biochemicals	Unnamed biochemicals	X - 12236	LC/MS neg	33658				X - 12236	0.96	1.03	1.31	1.65601	0.728212	X - 12236	X - 12236	0.64	0.56	0.87	0.69	0.76	1.11					0.7895	0.2883	0.7437	0.298	0.3729	0.4259	0.5954	0.9038	0.729	0.8132	0.853	0.8511	0.6374	0.1883	0.7784	0.3448	0.4527	0.8712	0.3919	0.1277	0.7284	0.1865
		Unnamed biochemicals	Unnamed biochemicals	X - 12244	LC/MS pos	33666				X - 12244	2.9	1.4	1.14	1.07161	1.26318	X - 12244	X - 12244	0.91	1.08	1.19	0.44	0.43	0.97					9.9755e-10	3.4177e-09	0.0148	0.0365	0.2744	0.3777	0.4592	0.8264	0.5865	0.7928	0.2023	0.5735	3.6405e-07	5.644e-07	2.2988e-07	5.7398e-07	0.8903	0.9729	5.0615e-08	1.7935e-07	3.7276e-05	4.9219e-05
		Unnamed biochemicals	Unnamed biochemicals	X - 12252	LC/MS neg	33674				X - 12252	2.65	1.05	1.28	1.51543	0.883599	X - 12252	X - 12252	0.88	0.78	0.89	0.35	0.38	1.08					1.6622e-08	4.1963e-08	0.6866	0.2895	0.1305	0.276	0.377	0.7876	0.1251	0.539	0.5051	0.7344	3.3705e-09	7.7552e-09	1.5421e-08	4.7444e-08	0.6452	0.93	6.6837e-06	1.1459e-05	1.2458e-07	3.29e-07
		Unnamed biochemicals	Unnamed biochemicals	X - 12253	LC/MS neg	33675				X - 12253	1.45	0.87	1.19	1.23563	1.11992	X - 12253	X - 12253	1.07	0.93	0.87	0.64	0.76	1.19					0.0269	0.0164	0.285	0.1767	0.1504	0.2795	0.6234	0.9226	0.5605	0.7844	0.2856	0.6383	0.0062	0.0037	0.1645	0.1001	0.15	0.6196	0.13	0.0546	0.2059	0.0757
		Unnamed biochemicals	Unnamed biochemicals	X - 12254	LC/MS neg	33676				X - 12254	2.56	0.63	0.79	0.844929	0.701681	X - 12254	X - 12254	1.7	1.33	0.78	0.42	0.41	0.98					2.0878e-05	2.8613e-05	0.0159	0.0367	0.2895	0.3806	0.0058	0.3428	0.1141	0.5249	0.2034	0.5735	7.3176e-05	6.8813e-05	0.0001	0.0001	0.8838	0.9729	0.4898	0.1492	0.1864	0.0703
		Unnamed biochemicals	Unnamed biochemicals	X - 12257	LC/MS neg	33679				X - 12257	5.03	0.63	0.65	0.681286	0.600346	X - 12257	X - 12257	1.04	1.25	1.21	0.13	0.16	1.24					8.5685e-08	1.9887e-07	0.2646	0.1724	0.1417	0.2776	0.7818	0.987	0.2895	0.6919	0.1837	0.5482	8.443e-10	2.2878e-09	2.1041e-08	6.144e-08	0.3305	0.8498	0.0323	0.0188	2.7789e-06	5.1641e-06
		Unnamed biochemicals	Unnamed biochemicals	X - 12279	LC/MS pos	33701				X - 12279	0.56	0.7	0.92	0.979005	0.819587	X - 12279	X - 12279	0.95	0.88	0.93	1.18	1.44	1.23					0.0238	0.0147	0.1832	0.1438	0.6805	0.5767	0.7268	0.9748	0.9674	0.8672	0.6964	0.7986	0.5259	0.1611	0.0553	0.0402	0.1902	0.6642	0.0222	0.0137	0.3159	0.105
		Unnamed biochemicals	Unnamed biochemicals	X - 12301	LC/MS neg	33723				X - 12301	1.76	0.78	1.22	1.35813	1.00195	X - 12301	X - 12301	1.11	0.9	0.82	0.49	0.63	1.27					0.0005	0.0005	0.0689	0.0834	0.161	0.2831	0.3251	0.7585	0.6327	0.8107	0.1471	0.5097	3.5281e-05	3.4373e-05	0.0075	0.0065	0.0764	0.503	0.0623	0.031	0.0252	0.0134
		Unnamed biochemicals	Unnamed biochemicals	X - 12304	LC/MS neg	33726				X - 12304	0.74	0.72	0.64	0.716273	0.504887	X - 12304	X - 12304	1.37	1.05	0.76	1.34	0.9	0.68					0.6232	0.2391	0.2234	0.1576	0.0476	0.1506	0.0326	0.499	0.1959	0.5922	0.3752	0.7019	0.1491	0.058	0.8184	0.3569	0.0964	0.5424	0.0351	0.02	0.0368	0.019
		Unnamed biochemicals	Unnamed biochemicals	X - 12307	LC/MS neg	33729				X - 12307	9.96	0.73	1.79	2.11394	1.24011	X - 12307	X - 12307	1.24	0.84	0.68	0.09	0.15	1.67					4.4978e-09	1.2212e-08	0.2021	0.1515	0.0401	0.1374	0.3502	0.7673	0.6051	0.8009	0.1502	0.5097	1.434e-09	3.6923e-09	8.8025e-07	1.9197e-06	0.058	0.4656	2.6022e-05	3.9516e-05	1.9025e-05	2.6153e-05
		Unnamed biochemicals	Unnamed biochemicals	X - 12339	LC/MS pos	33764				X - 12339	2.06	1.37	0.78	0.735	0.846544	X - 12339	X - 12339	1.23	1.42	1.15	0.81	0.53	0.66					0.0001	0.0002	0.0833	0.0904	0.1525	0.2795	0.2151	0.7357	0.0566	0.4657	0.4869	0.7289	0.2425	0.086	0.0006	0.0007	0.0153	0.2445	0.0122	0.0083	0.3517	0.1103
		Unnamed biochemicals	Unnamed biochemicals	X - 12388	LC/MS pos	33816				X - 12388	0.94	0.86	1.39	1.26996	1.59783	X - 12388	X - 12388	0.98	0.75	0.77	0.9	1.12	1.24					0.9569	0.3326	0.4926	0.2358	0.046	0.1476	0.9684	0.9976	0.0799	0.4985	0.0737	0.4154	0.553	0.1661	0.7532	0.3397	0.3657	0.8679	0.4536	0.1398	0.577	0.1556
		Unnamed biochemicals	Unnamed biochemicals	X - 12392	LC/MS pos	33820				X - 12392	0.82	1.37	1.67	1.54541	1.8725	X - 12392	X - 12392	0.95	0.92	0.97	1.59	1.87	1.18					0.3217	0.1416	0.0516	0.076	0.0011	0.02	0.6442	0.9279	0.2875	0.6917	0.5437	0.7578	0.0148	0.008	0.0014	0.0014	0.3843	0.8712	0.013	0.0086	0.2053	0.0757
		Unnamed biochemicals	Unnamed biochemicals	X - 12408	LC/MS neg	33836				X - 12408	1.96	1.31	1.52	1.67752	1.25442	X - 12408	X - 12408	1	1	1	0.67	0.78	1.16					5.2658e-05	6.9516e-05	0.0521	0.076	0.0044	0.049	0.9538	0.9976	0.9718	0.8672	0.982	0.8631	0.0141	0.0077	0.1333	0.0832	0.3086	0.8461	2.1488e-06	4.5684e-06	0.1883	0.0708
		Unnamed biochemicals	Unnamed biochemicals	X - 12419	LC/MS pos	33847				X - 12419	0.64	1.06	0.94	1.234	0.450106	X - 12419	X - 12419	0.42	0.56	1.32	0.7	0.82	1.18					0.4454	0.1836	0.9731	0.3564	0.9524	0.647	0.1824	0.7252	0.5578	0.7844	0.4485	0.708	0.5842	0.1748	0.8117	0.3549	0.4332	0.8712	0.6981	0.1911	0.3656	0.1136
		Unnamed biochemicals	Unnamed biochemicals	X - 12435	LC/MS neg	33877				X - 12435	1.17	0.62	0.87	0.979564	0.688393	X - 12435	X - 12435	0.97	0.93	0.97	0.51	0.69	1.36					0.2113	0.1011	0.0018	0.0122	0.3468	0.4172	0.6997	0.9587	0.6382	0.8107	0.9325	0.8595	1.1221e-05	1.264e-05	0.0101	0.0087	0.0271	0.3309	0.0897	0.0409	0.0019	0.0015
		Unnamed biochemicals	Unnamed biochemicals	X - 12442	LC/MS neg	33884				X - 12442	1.56	1.88	1.81	1.77479	1.88181	X - 12442	X - 12442	0.85	0.64	0.75	1.02	0.74	0.73					0.0427	0.0248	0.0196	0.0401	0.0038	0.0449	0.4663	0.8264	0.0263	0.4657	0.1243	0.4789	0.6921	0.198	0.1898	0.112	0.3556	0.8673	7.8504e-05	0.0001	0.0406	0.0207
		Unnamed biochemicals	Unnamed biochemicals	X - 12443	LC/MS neg	33885				X - 12443	1.42	6.27	1	0.749386	1.40606	X - 12443	X - 12443	0.31	1.84	5.97	1.37	1.3	0.95					0.9699	0.3326	0.0755	0.0845	0.7045	0.5864	0.1699	0.7252	0.9072	0.8617	0.1376	0.4975	0.6998	0.1986	0.6471	0.309	0.9423	0.9859	0.2025	0.0766	0.53	0.1473
		Unnamed biochemicals	Unnamed biochemicals	X - 12465	LC/MS pos	33910				X - 12465	2.67	1.07	1.26	1.26473	1.24055	X - 12465	X - 12465	1.07	0.66	0.62	0.43	0.31	0.73					2.1466e-06	3.5505e-06	0.982	0.3579	0.2471	0.364	0.7206	0.9746	0.0404	0.4657	0.0175	0.2285	7.5276e-06	9.0451e-06	9.5502e-08	2.5708e-07	0.1928	0.6642	0.0004	0.0005	1.8964e-06	3.8492e-06
		Unnamed biochemicals	Unnamed biochemicals	X - 12644	LC/MS neg	34244				X - 12644	0.47	0.85	1.2	1.16215	1.24998	X - 12644	X - 12644	1.27	1.12	0.88	2.28	2.83	1.24					1.1282e-05	1.6566e-05	0.7727	0.3064	0.2531	0.3672	0.348	0.7673	0.4514	0.7844	0.8512	0.8511	1.3049e-06	1.8327e-06	2.0137e-08	5.9816e-08	0.2144	0.6958	0.0222	0.0137	3.473e-06	6.1143e-06
		Unnamed biochemicals	Unnamed biochemicals	X - 12775	LC/MS pos	34452				X - 12775	1.28	0.93	1.08	1.15064	0.958406	X - 12775	X - 12775	1	1.03	1.03	0.73	0.87	1.19					0.2312	0.1084	0.6927	0.2905	0.2031	0.3264	0.9836	0.9976	0.4881	0.7844	0.501	0.7321	0.1099	0.0452	0.5377	0.2685	0.3173	0.8461	0.23	0.0839	0.4716	0.1356
		Unnamed biochemicals	Unnamed biochemicals	X - 12776	LC/MS neg	34453				X - 12776	0.99	0.95	0.93	0.906581	0.959751	X - 12776	X - 12776	1	1.05	1.05	0.96	0.98	1.02					0.8583	0.3065	0.3988	0.2112	0.199	0.3262	0.9733	0.9976	0.411	0.7701	0.3925	0.7019	0.4838	0.1516	0.7693	0.3429	0.6829	0.9492	0.1845	0.0708	0.6662	0.1732
		Unnamed biochemicals	Unnamed biochemicals	X - 12855	LC/MS pos	34539				X - 12855	1.97	1.16	1.06	1.08524	1.03026	X - 12855	X - 12855	1.16	0.8	0.69	0.68	0.43	0.63					0.0004	0.0004	0.4857	0.2353	0.6427	0.5581	0.5174	0.8431	0.1817	0.5887	0.0508	0.3649	0.0167	0.0088	2.4722e-05	3.4628e-05	0.03	0.3373	0.0059	0.0046	0.0003	0.0003
		Unnamed biochemicals	Unnamed biochemicals	X - 13019	LC/MS pos	34704				X - 13019	0.9	0.81	1.05	1.01999	1.09569	X - 13019	X - 13019	1.08	0.93	0.86	0.97	1.08	1.12					0.5906	0.2291	0.3262	0.1906	0.8292	0.6245	0.6671	0.9413	0.7448	0.8135	0.4509	0.708	0.9857	0.255	0.6683	0.3129	0.6553	0.9349	0.4508	0.1397	0.9544	0.228
		Unnamed biochemicals	Unnamed biochemicals	X - 13483	LC/MS pos	35247				X - 13483	1.12	1.2	1.05	1.04376	1.07025	X - 13483	X - 13483	0.91	1.03	1.14	0.97	0.97	1					0.4392	0.1816	0.059	0.0798	0.4935	0.4939	0.257	0.7531	0.9695	0.8672	0.2416	0.5984	0.9912	0.2552	0.959	0.398	0.9502	0.9859	0.0554	0.0284	0.6554	0.1708
		Unnamed biochemicals	Unnamed biochemicals	X - 13553	LC/MS neg	35331				X - 13553	5.16	1.55	1.63	1.63742	1.6145	X - 13553	X - 13553	0.96	0.76	0.79	0.29	0.24	0.83					1e-15	7e-15	0.0024	0.0142	0.0005	0.0159	0.7497	0.9823	0.0269	0.4657	0.0552	0.3789	1.916e-12	8.289e-12	3.2e-14	3.29e-13	0.1696	0.6359	1.9e-14	5.05e-13	9.099e-12	5.3711e-11
		Unnamed biochemicals	Unnamed biochemicals	X - 13695	LC/MS neg	35504				X - 13695	0.85	0.77	1.02	1.21348	0.710598	X - 13695	X - 13695	0.87	1.12	1.29	0.79	1.36	1.72					0.438	0.1816	0.1275	0.1199	0.9544	0.647	0.6056	0.9127	0.3714	0.7701	0.1619	0.5261	0.2033	0.0751	0.1108	0.072	0.0056	0.149	0.174	0.0682	0.0137	0.0085
		Unnamed biochemicals	Unnamed biochemicals	X - 13859	LC/MS neg	35754				X - 13859	1	1.09	1.06	1.05132	1.06802	X - 13859	X - 13859	0.88	0.97	1.09	0.97	1.02	1.06					0.9418	0.3299	0.2834	0.1767	0.5506	0.5175	0.157	0.7252	0.7366	0.8135	0.2766	0.6258	0.7803	0.2126	0.738	0.3355	0.5403	0.903	0.3565	0.121	0.3812	0.1163
		Unnamed biochemicals	Unnamed biochemicals	X - 14588	LC/MS neg	36515				X - 14588	1.31	0.9	0.99	1.0005	0.967426	X - 14588	X - 14588	1.02	0.9	0.88	0.7	0.68	0.97					0.0701	0.0388	0.5783	0.2631	0.8612	0.6245	0.8697	0.9953	0.568	0.7844	0.4631	0.7162	0.0295	0.0147	0.0292	0.0232	0.9965	0.9872	0.3996	0.1291	0.1283	0.0513
		Unnamed biochemicals	Unnamed biochemicals	X - 15011	LC/MS pos	37049				X - 15011	0.66	0.9	0.83	0.731993	0.991583	X - 15011	X - 15011	1.02	1.11	1.09	1.4	1.4	1					0.0038	0.003	0.3122	0.1873	0.2908	0.3806	0.8448	0.9953	0.5648	0.7844	0.7033	0.7986	0.0305	0.015	0.0136	0.0115	0.738	0.9729	0.0048	0.0038	0.0764	0.0344
		Unnamed biochemicals	Unnamed biochemicals	X - 15382	LC/MS pos	37629				X - 15382	1.21	1.12	1.15	1.18284	1.08189	X - 15382	X - 15382	0.82	1.01	1.23	0.76	0.96	1.26					0.5758	0.2257	0.2715	0.1732	0.2736	0.3777	0.1677	0.7252	0.7798	0.8321	0.268	0.614	0.3982	0.1293	0.793	0.3501	0.2701	0.7951	0.115	0.0502	0.1976	0.0737
		Unnamed biochemicals	Unnamed biochemicals	X - 15484	LC/MS pos	37732				X - 15484	1.3	1.09	1.11	1.13666	1.07089	X - 15484	X - 15484	0.89	1.09	1.23	0.75	0.94	1.26					0.3163	0.1401	0.448	0.2249	0.3171	0.4033	0.4853	0.8368	0.8982	0.8588	0.4098	0.7019	0.3464	0.1146	0.8995	0.3842	0.2866	0.8167	0.1144	0.0502	0.3497	0.1102
		Unnamed biochemicals	Unnamed biochemicals	X - 15649	LC/MS neg	37898				X - 15649	0.62	0.73	0.76	0.938937	0.459411	X - 15649	X - 15649	0.71	1.04	1.47	0.82	1.27	1.54					0.0599	0.0337	0.3183	0.1885	0.1212	0.2643	0.0721	0.6483	0.5573	0.7844	0.0192	0.234	0.3623	0.1188	0.3509	0.1889	0.0693	0.4891	0.0124	0.0083	0.0138	0.0085
		Unnamed biochemicals	Unnamed biochemicals	X - 15651	LC/MS neg	37900				X - 15651	1.03	0.46	0.8	0.947713	0.556687	X - 15651	X - 15651	1.59	0.89	0.56	0.71	0.7	0.98					0.789	0.2883	0.0155	0.0365	0.3518	0.4172	0.1988	0.7252	0.7029	0.8107	0.0985	0.4671	0.1445	0.0567	0.1182	0.0763	0.9147	0.9792	0.0721	0.0348	0.3123	0.1041
		Unnamed biochemicals	Unnamed biochemicals	X - 15654	LC/MS neg	37903				X - 15654	0.31	0.8	0.84	1.01038	0.560487	X - 15654	X - 15654	1.09	1.13	1.04	2.85	3.1	1.09					2.8275e-09	7.8244e-09	0.3614	0.2041	0.176	0.2996	0.8904	0.9953	0.4753	0.7844	0.5639	0.7651	3.7144e-08	6.9257e-08	2.4337e-08	6.988e-08	0.8987	0.9729	1.2337e-06	2.9143e-06	3.0475e-06	5.461e-06
		Unnamed biochemicals	Unnamed biochemicals	X - 15667	LC/MS pos	37916				X - 15667	1.4	0.72	1.46	1.66824	1.11759	X - 15667	X - 15667	1.54	1.06	0.69	0.79	1.11	1.41					0.1131	0.0596	0.0168	0.0367	0.1176	0.2605	0.0249	0.4378	0.6941	0.8107	0.0603	0.3813	0.082	0.0349	0.7092	0.3267	0.0367	0.361	0.6771	0.1879	0.855	0.2115
		Unnamed biochemicals	Unnamed biochemicals	X - 15694	LC/MS pos	37943				X - 15694	1.22	1.14	0.85	0.864721	0.814373	X - 15694	X - 15694	1.18	1.59	1.34	1.11	1.1	0.99					0.1819	0.0896	0.6047	0.2691	0.2853	0.3806	0.2406	0.7358	0.0039	0.3251	0.0689	0.4007	0.7248	0.2025	0.5401	0.269	0.7936	0.9729	0.6478	0.1812	0.0426	0.0216
		Unnamed biochemicals	Unnamed biochemicals	X - 15808	LC/MS neg	38063				X - 15808	1.04	1.12	1.34	1.18111	1.59633	X - 15808	X - 15808	1.05	0.84	0.8	1.13	1.08	0.96					0.9212	0.3249	0.3738	0.2066	0.018	0.0902	0.8253	0.9922	0.13	0.539	0.0846	0.4348	0.3128	0.1051	0.4173	0.2172	0.8406	0.9729	0.0522	0.0276	0.3795	0.1161
		Unnamed biochemicals	Unnamed biochemicals	X - 16063	LC/MS neg	38505				X - 16063	0.75	1.36	1.32	1.12522	1.65465	X - 16063	X - 16063	0.83	0.95	1.14	1.49	1.66	1.11					0.0525	0.0297	0.0512	0.076	0.0521	0.161	0.1946	0.7252	0.6114	0.8038	0.4246	0.7041	0.0103	0.0059	0.0012	0.0012	0.4291	0.8712	0.2523	0.0903	0.1221	0.05
		Unnamed biochemicals	Unnamed biochemicals	X - 16206	LC/MS neg	38772				X - 16206	1.04	0.89	0.91	0.923488	0.884083	X - 16206	X - 16206	1.01	0.99	0.98	0.87	0.87	1					0.6527	0.2485	0.1338	0.1204	0.1906	0.3174	0.9859	0.9976	0.8684	0.8588	0.8545	0.8511	0.0561	0.0258	0.0579	0.0419	0.9886	0.9872	0.1721	0.0681	0.2619	0.0915
		Unnamed biochemicals	Unnamed biochemicals	X - 16242	LC/MS neg	38810				X - 16242	1.04	2.47	1.25	0.911448	1.80299	X - 16242	X - 16242	1.02	1.44	1.42	2.42	1.73	0.71					0.8425	0.3031	0.0003	0.0046	0.8279	0.6245	0.8332	0.9953	0.0742	0.4967	0.1129	0.4789	0.0003	0.0002	0.0714	0.0496	0.0414	0.3754	0.0157	0.0102	0.0097	0.0064
		Unnamed biochemicals	Unnamed biochemicals	X - 16394	LC/MS pos	38963				X - 16394	3.48	1.25	1.01	0.969694	1.0827	X - 16394	X - 16394	0.93	0.78	0.84	0.33	0.23	0.68					4.0605e-07	8.004e-07	0.5811	0.2631	0.9007	0.6379	0.6598	0.9398	0.2308	0.6246	0.444	0.708	5.8982e-07	8.6196e-07	1.1033e-08	3.4561e-08	0.2356	0.7381	0.0004	0.0005	1.478e-06	3.1558e-06
		Unnamed biochemicals	Unnamed biochemicals	X - 16480	LC/MS neg	39053				X - 16480	0.47	1.06	0.89	0.823615	1.01239	X - 16480	X - 16480	0.89	0.84	0.95	1.99	1.59	0.8					1.2437e-05	1.7896e-05	0.7077	0.2933	0.3812	0.4259	0.709	0.9651	0.4864	0.7844	0.7456	0.8136	1.2367e-05	1.3788e-05	0.0016	0.0017	0.1196	0.6074	0.003	0.0027	0.009	0.0061
		Unnamed biochemicals	Unnamed biochemicals	X - 16491	LC/MS neg	39064				X - 16491	0.35	0.53	0.75	0.868692	0.565411	X - 16491	X - 16491	1.11	0.87	0.78	1.68	1.87	1.12					0.0013	0.0012	0.007	0.025	0.1548	0.2795	0.1082	0.6712	0.5261	0.7844	0.322	0.683	0.0304	0.015	0.0121	0.0103	0.7027	0.9604	6.0869e-05	8.5136e-05	0.0192	0.0113
		Unnamed biochemicals	Unnamed biochemicals	X - 16557	LC/MS neg	39130				X - 16557	1.2	1.33	0.94	0.879209	1.05301	X - 16557	X - 16557	0.93	0.91	0.97	1.03	0.71	0.69					0.0389	0.0228	0.0017	0.0118	0.5536	0.5175	0.3602	0.7715	0.2026	0.5922	0.7139	0.7986	0.7682	0.2103	0.0002	0.0003	9.34e-05	0.0118	0.0072	0.0054	0.0008	0.0007
		Unnamed biochemicals	Unnamed biochemicals	X - 16869	LC/MS neg	39450				X - 16869	1.02	1.39	1.85	1.60529	2.25959	X - 16869	X - 16869	0.88	0.9	1.01	1.21	1.63	1.35					0.6755	0.2565	0.1301	0.1199	0.0336	0.1295	0.6303	0.9226	0.6666	0.8107	0.9596	0.8595	0.1462	0.0571	0.0345	0.0266	0.4853	0.8866	0.0621	0.031	0.4689	0.1352
		Unnamed biochemicals	Unnamed biochemicals	X - 17138	LC/MS pos	39802				X - 17138	0.94	1.2	1.1	1.12979	1.04481	X - 17138	X - 17138	1.07	0.81	0.76	1.37	0.95	0.69					0.5637	0.2228	0.1463	0.128	0.5013	0.4939	0.6886	0.9527	0.0953	0.5008	0.0408	0.3326	0.0178	0.0093	0.6575	0.3123	0.0057	0.149	0.3679	0.123	0.0039	0.0029
		Unnamed biochemicals	Unnamed biochemicals	X - 17254	LC/MS neg	39962				X - 17254	0.94	5.21	1.24	1.12023	1.43594	X - 17254	X - 17254	0.19	0.92	4.85	1.05	1.21	1.15					0.5889	0.229	0.0366	0.0622	0.5533	0.5175	0.0147	0.3655	0.7055	0.8107	0.0362	0.3273	0.8736	0.2304	0.4505	0.231	0.5506	0.903	0.2085	0.0776	0.1184	0.0491
		Unnamed biochemicals	Unnamed biochemicals	X - 17269	LC/MS neg	39979				X - 17269	0.47	1.07	0.96	0.943735	0.986268	X - 17269	X - 17269	0.96	0.98	1.02	2.19	2	0.92					2.9765e-08	7.3847e-08	0.5928	0.2661	0.7241	0.5944	0.895	0.9953	0.9754	0.8672	0.8707	0.853	7.8183e-09	1.5373e-08	8.7008e-08	2.3794e-07	0.4692	0.8833	0.0004	0.0005	9.7965e-06	1.4755e-05
		Unnamed biochemicals	Unnamed biochemicals	X - 17318	LC/MS pos	40116				X - 17318	1.74	0.88	0.89	0.879981	0.916599	X - 17318	X - 17318	1.58	1.31	0.83	0.8	0.67	0.84					0.0079	0.0056	0.4166	0.2177	0.527	0.506	0.0169	0.3967	0.1314	0.539	0.3482	0.7012	0.2671	0.0926	0.0655	0.0465	0.4477	0.8712	0.4457	0.1393	0.4471	0.1297
		Unnamed biochemicals	Unnamed biochemicals	X - 17383	LC/MS neg	40208				X - 17383	0.44	1.02	0.76	0.927443	0.481284	X - 17383	X - 17383	0.98	0.9	0.92	2.27	1.55	0.68					0.0338	0.02	0.9486	0.3513	0.3807	0.4259	0.3205	0.7585	0.7279	0.8132	0.5159	0.741	0.0031	0.002	0.1047	0.0691	0.1473	0.6196	0.0766	0.0367	0.0202	0.0115
		Unnamed biochemicals	Unnamed biochemicals	X - 17502	LC/MS neg	40332				X - 17502	0.8	1.56	1.45	1.20863	1.86477	X - 17502	X - 17502	1.02	1.1	1.08	1.97	2	1.01					0.4301	0.1789	0.1578	0.1332	0.1207	0.2643	0.9233	0.9976	0.9429	0.8623	0.9804	0.8631	0.0384	0.0184	0.026	0.021	0.8655	0.9729	0.2059	0.0773	0.2274	0.0819
		Unnamed biochemicals	Unnamed biochemicals	X - 17579	LC/MS neg	40497				X - 17579	0.58	0.58	1.01	1.10568	0.840198	X - 17579	X - 17579	1.56	1.19	0.76	1.58	2.08	1.32					0.3757	0.1595	0.1309	0.1199	0.6112	0.5425	0.0949	0.6483	0.2031	0.5922	0.6797	0.7985	0.2937	0.0993	0.1012	0.067	0.5433	0.903	0.0961	0.0435	0.0751	0.0339
		Unnamed biochemicals	Unnamed biochemicals	X - 17606	LC/MS neg	40547				X - 17606	0.6	0.16	0.62	0.32053	1.11445	X - 17606	X - 17606	1.13	0.34	0.3	0.31	0.35	1.12					0.8007	0.2909	0.5354	0.2482	0.2967	0.3829	0.7448	0.9823	0.8601	0.8588	0.8812	0.853	0.2343	0.0839	0.1442	0.0887	0.7798	0.9729	0.4145	0.1327	0.4315	0.1266
		Unnamed biochemicals	Unnamed biochemicals	X - 17610	LC/MS neg	40551				X - 17610	0.74	1.49	0.98	0.977982	0.995935	X - 17610	X - 17610	0.77	1.03	1.33	1.55	1.37	0.88					0.1297	0.067	0.0695	0.0834	0.9038	0.6379	0.1993	0.7252	0.8877	0.8588	0.1556	0.5185	0.0413	0.0197	0.1248	0.0788	0.5929	0.9176	0.9106	0.2349	0.4878	0.1395
		Unnamed biochemicals	Unnamed biochemicals	X - 17618	LC/MS neg	40559				X - 17618	0.19	0.14	1.09	0.89952	1.3945	X - 17618	X - 17618	1.13	0.17	0.15	0.85	0.97	1.13					0.2877	0.1298	0.2851	0.1767	0.9356	0.6451	0.7869	0.987	0.2098	0.5988	0.3224	0.683	0.7825	0.2126	0.9088	0.3856	0.8716	0.9729	0.2369	0.0857	0.6166	0.1633
		Unnamed biochemicals	Unnamed biochemicals	X - 17628	LC/MS neg	40569				X - 17628	0.92	1.07	1	1.04643	0.92915	X - 17628	X - 17628	0.96	1	1.03	1.12	1.09	0.97					0.1551	0.078	0.2609	0.1713	0.9347	0.6451	0.5141	0.8431	0.9473	0.8623	0.5574	0.7651	0.0604	0.0273	0.1507	0.0921	0.6438	0.93	0.897	0.2326	0.5548	0.1521
	1471	Xenobiotics	Chemical	2-ethylhexanoate	GC/MS	1554				2-ethylhexanoate	0.54	0.6	0.65	0.712915	0.550414	2-ethylhexanoate	2-ethylhexanoate	1.28	1.5	1.17	1.42	1.82	1.28					0.0049	0.0038	0.0196	0.0401	0.0555	0.1658	0.1726	0.7252	0.0419	0.4657	0.4809	0.7284	0.0602	0.0273	0.0035	0.0033	0.2497	0.7706	0.0001	0.0002	0.0025	0.0019
	1398	Xenobiotics	Benzoate metabolism	2-hydroxyhippurate (salicylurate)	LC/MS neg	18281	C07588	HMDB00840		2-hydroxyhippurate (salicylurate)	6.37	1.27	2.49	2.98612	1.66536	2-hydroxyhippurate (salicylurate)	2-hydroxyhippurate (salicylurate)	1.02	0.71	0.7	0.2	0.28	1.37					2.2096e-09	6.359e-09	0.2459	0.1658	0.0006	0.0159	0.7059	0.9641	0.3371	0.743	0.184	0.5482	3.7336e-07	5.6868e-07	1.941e-05	2.8339e-05	0.2352	0.7381	7.3405e-09	3.3926e-08	0.0002	0.0002
	1434.1	Xenobiotics	Chemical	2-hydroxyisobutyrate	GC/MS	22030		HMDB00729		2-hydroxyisobutyrate	1.43	0.94	1.29	1.20412	1.4312	2-hydroxyisobutyrate	2-hydroxyisobutyrate	1.11	1.19	1.08	0.73	1.08	1.48					0.0232	0.0145	0.3065	0.1855	0.0923	0.2315	0.6094	0.9152	0.2376	0.6291	0.4981	0.7321	0.0063	0.0038	0.5757	0.2817	0.0013	0.0612	0.0861	0.0403	0.0203	0.0115
	1550	Xenobiotics	Drug	4-acetylphenol sulfate	LC/MS neg	22115	C00548			4-acetylphenol sulfate	5.23	0.59	1.59	1.76624	1.2948	4-acetylphenol sulfate	4-acetylphenol sulfate	1.22	0.84	0.69	0.14	0.26	1.86					4.0324e-07	8.004e-07	0.0171	0.0367	0.0398	0.1374	0.2913	0.7575	0.5421	0.7844	0.0997	0.4671	3.7972e-09	8.3805e-09	5.4908e-05	7.1664e-05	0.0056	0.149	0.0023	0.0022	0.0001	0.0001
	1422	Xenobiotics	Benzoate metabolism	4-ethylphenylsulfate	LC/MS neg	36099	C13637			4-ethylphenylsulfate	1.16	0.65	1.25	1.37455	1.05246	4-ethylphenylsulfate	4-ethylphenylsulfate	1.25	0.93	0.74	0.7	1.01	1.43					0.3326	0.1446	0.0153	0.0365	0.1695	0.2951	0.1196	0.7027	0.9526	0.8623	0.1067	0.4762	0.0615	0.0277	0.7222	0.3309	0.0278	0.3309	0.9307	0.2378	0.9055	0.2195
	1423	Xenobiotics	Benzoate metabolism	4-vinylphenol sulfate	LC/MS neg	36098	C05627	HMDB04072		4-vinylphenol sulfate	2.78	0.5	1.52	1.7877	1.0825	4-vinylphenol sulfate	4-vinylphenol sulfate	1.19	0.78	0.66	0.21	0.43	2.01					1.7488e-05	2.4916e-05	0.001	0.0083	0.0462	0.1476	0.2377	0.7357	0.3626	0.7671	0.0401	0.3326	7.6563e-09	1.5373e-08	0.0006	0.0007	0.0012	0.0611	0.0595	0.0299	0.0003	0.0003
	1408	Xenobiotics	Benzoate metabolism	benzoate	GC/MS	15778	C00180	HMDB01870		benzoate	0.68	0.91	0.99	0.999398	0.961387	benzoate	benzoate	1.08	1.1	1.01	1.45	1.58	1.09					0.0002	0.0002	0.3533	0.2003	0.9944	0.6645	0.3819	0.7888	0.4146	0.7709	0.9526	0.8595	0.0003	0.0002	1.664e-05	2.4929e-05	0.3807	0.8712	0.0065	0.0049	0.0004	0.0004
	1407	Xenobiotics	Benzoate metabolism	catechol sulfate	LC/MS neg	35320	C00090			catechol sulfate	1.4	0.87	1.36	1.46	1.19775	catechol sulfate	catechol sulfate	1.09	0.94	0.86	0.68	0.92	1.35					0.0461	0.0264	0.247	0.1658	0.016	0.0864	0.5216	0.8431	0.5648	0.7844	0.2268	0.5984	0.0134	0.0074	0.9013	0.3842	0.0182	0.2802	0.0568	0.0289	0.3908	0.1174
	1746	Xenobiotics	Food component/Plant	cinnamate	LC/MS neg	12115	C00423	HMDB00930		cinnamate	0.56	0.77	1.18	1.23063	1.0833	cinnamate	cinnamate	1.08	0.86	0.79	1.49	1.81	1.22					0.0054	0.0042	0.1456	0.128	0.3402	0.4172	0.3293	0.7585	0.8908	0.8588	0.2669	0.614	0.0191	0.0098	0.0005	0.0006	0.1933	0.6642	0.0528	0.0278	0.0227	0.0125
	1476	Xenobiotics	Chemical	diisopropanolamine	LC/MS pos	21023				diisopropanolamine	0.49	1	0.89	1.2598	0.279193	diisopropanolamine	diisopropanolamine	0.73	0.9	1.23	1.5	1.65	1.1					0.2527	0.1169	0.6543	0.2805	0.8552	0.6245	0.9866	0.9976	0.8192	0.8518	0.8322	0.8494	0.4722	0.1497	0.2345	0.1323	0.6332	0.93	0.3061	0.1067	0.6007	0.1603
	1656	Xenobiotics	EDTA	EDTA	LC/MS neg	32511	C00284			EDTA	0.95	1.62	1.63	1.54888	1.76966	EDTA	EDTA	0.92	0.93	1	1.57	1.59	1.01					0.9038	0.3196	0.0729	0.0837	0.1376	0.2776	0.6879	0.9527	0.9468	0.8623	0.7375	0.8136	0.127	0.0509	0.1243	0.0787	0.9908	0.9872	0.069	0.0337	0.5443	0.1504
	1796.92	Xenobiotics	Food component/Plant	equol glucuronide	LC/MS neg	41948				equol glucuronide	0.44	0.79	1.04	1.20844	0.747195	equol glucuronide	equol glucuronide	1.09	0.99	0.91	1.98	2.35	1.19					8.8678e-05	0.0001	0.182	0.1436	0.9523	0.647	0.2733	0.7575	0.4869	0.7844	0.6849	0.7986	0.0002	0.0002	7.7311e-06	1.2333e-05	0.3189	0.8461	0.0023	0.0022	0.0002	0.0002
	1784	Xenobiotics	Food component/Plant	equol sulfate	LC/MS neg	40478				equol sulfate	0.62	0.67	0.82	0.890921	0.697178	equol sulfate	equol sulfate	1.39	0.98	0.7	1.5	1.28	0.86					0.1045	0.0556	0.0605	0.0798	0.3515	0.4172	0.0197	0.4047	0.3938	0.7701	0.1254	0.4789	0.0369	0.0179	0.1219	0.0781	0.5671	0.9156	0.0123	0.0083	0.0092	0.0062
	1729	Xenobiotics	Food component/Plant	ergothioneine	LC/MS pos	37459	C05570	HMDB03045		ergothioneine	1.02	0.84	0.94	0.957699	0.908674	ergothioneine	ergothioneine	1.04	0.96	0.92	0.86	0.88	1.02					0.812	0.2936	0.4463	0.2249	0.6904	0.5799	0.7773	0.987	0.9305	0.8617	0.8448	0.8511	0.4734	0.1497	0.5834	0.2839	0.8651	0.9729	0.5939	0.172	0.9341	0.2243
	1818	Xenobiotics	Sugar, sugar substitute, starch	erythritol	GC/MS	20699	C00503	HMDB02994		erythritol	2.27	1.45	1.4	1.52469	1.19662	erythritol	erythritol	0.87	0.8	0.91	0.56	0.49	0.88					8.096e-08	1.9223e-07	0.0215	0.0427	0.0112	0.0743	0.3185	0.7585	0.0941	0.5008	0.4856	0.7289	7.6768e-06	9.0927e-06	1.8175e-06	3.3311e-06	0.6626	0.9377	4.5763e-08	1.7067e-07	1.0758e-05	1.5877e-05
	1430	Xenobiotics	Chemical	glycolate (hydroxyacetate)	GC/MS	15737	C00160	HMDB00115		glycolate (hydroxyacetate)	1.17	1.15	0.96	0.957784	0.960183	glycolate (hydroxyacetate)	glycolate (hydroxyacetate)	0.9	0.96	1.07	0.88	0.79	0.89					0.0743	0.0408	0.2041	0.1515	0.5951	0.5401	0.3323	0.7585	0.8931	0.8588	0.4026	0.7019	0.1358	0.054	0.0164	0.0136	0.3327	0.8503	0.1431	0.0592	0.1229	0.0501
	1395	Xenobiotics	Benzoate metabolism	hippurate	LC/MS neg	15753	C01586	HMDB00714		hippurate	2.95	1.09	1.7	1.81645	1.51461	hippurate	hippurate	1.07	0.89	0.83	0.39	0.51	1.3					2.4887e-06	4.0695e-06	0.6496	0.2793	0.005	0.052	0.5721	0.8856	0.6853	0.8107	0.3339	0.6952	6.8818e-05	6.5283e-05	0.0061	0.0055	0.1339	0.6196	7.2355e-06	1.2208e-05	0.0195	0.0114
	1754	Xenobiotics	Food component/Plant	homostachydrine*	LC/MS pos	33009	C08283			homostachydrine*	1.38	0.79	0.78	0.840763	0.687276	homostachydrine*	homostachydrine*	1.18	0.95	0.81	0.67	0.54	0.81					0.0074	0.0053	0.0275	0.0512	0.0199	0.0955	0.1894	0.7252	0.6719	0.8107	0.0856	0.4348	0.0005	0.0004	1.2019e-06	2.3801e-06	0.0646	0.4808	0.2818	0.1001	0.0004	0.0004
	1431	Xenobiotics	Chemical	iminodiacetate (IDA)	GC/MS	35837		HMDB11753		iminodiacetate (IDA)	0.81	1.16	1.81	2.10995	1.31752	iminodiacetate (IDA)	iminodiacetate (IDA)	1.09	0.76	0.7	1.56	1.72	1.1					0.5672	0.2236	0.2244	0.1576	0.128	0.2749	0.9798	0.9976	0.8928	0.8588	0.8728	0.853	0.0735	0.0321	0.0527	0.0385	0.8748	0.9729	0.2092	0.0776	0.3256	0.1067
	1662	Xenobiotics	Food component/Plant	indoleacrylate	LC/MS neg	22114		HMDB00734		indoleacrylate	1.79	1.5	1.24	1.16984	1.34406	indoleacrylate	indoleacrylate	1	1.02	1.02	0.83	0.7	0.84					6.606e-05	8.3384e-05	0.0031	0.0169	0.0538	0.1627	0.9322	0.9976	0.8455	0.8588	0.7795	0.8258	0.235	0.0839	0.0115	0.0099	0.158	0.627	1.9645e-06	4.3105e-06	0.1422	0.0562
	1533	Xenobiotics	Drug	salicylate	LC/MS neg	1515	C00805	HMDB01895		salicylate	1.66	0.76	1.47	1.68951	1.09224	salicylate	salicylate	1.45	0.86	0.6	0.66	0.76	1.16					0.006	0.0045	0.1241	0.1188	0.0291	0.1224	0.0274	0.4623	0.4928	0.7844	0.0048	0.1186	0.0351	0.0171	0.1915	0.1126	0.3999	0.8712	0.0447	0.0242	0.2494	0.0884
	1753	Xenobiotics	Food component/Plant	stachydrine	LC/MS pos	34384	C10172	HMDB04827		stachydrine	1.37	0.88	1	1.07324	0.882815	stachydrine	stachydrine	1.12	1.04	0.93	0.72	0.76	1.06					0.0001	0.0002	0.081	0.0892	0.9567	0.647	0.1391	0.7245	0.5565	0.7844	0.3655	0.7019	5.5975e-05	5.3569e-05	0.0007	0.0008	0.4175	0.8712	0.1804	0.0695	0.058	0.0279
[truncated: 20 more columns]
